# Supplementary material for: Internet search results correlate with seasonal variation of sarcoidosis
Source: BMC Pulm Med. 2021 Jul 13;21:227. doi: 10.1186/s12890-021-01602-7 (PMC8276386; doi:10.1186/s12890-021-01602-7)
Supplement: Supplementary file 1 — Additional file 1. Raw search results for term "Sarcoidosis" by month and country. [file 12890_2021_1602_MOESM1_ESM.xlsx]

## Sheet: TITLE PAGE
Internet search results correlate with seasonal variation of sarcoidosis
Amanda Stanton1, Steven J Katz1*
1 Department of Medicine, University of Alberta, Edmonton, Alberta, Canada
	8-130 Clinical Sciences Building, University of Alberta
	Edmonton, Alberta, Canada, T6G 2S3
* Corresponding author
Email: steven.katz@ualberta.ca (SJK)

## Sheet: Sarcoidosis South Africa 2010
Month	sarcoidosis: (South Africa)	Season date
2010-01-01	55	2010-01-01	1	1
2010-02-01	0	2010-01-01	1	2
2010-03-01	100	2010-02-01	2	3
2010-04-01	60	2010-02-01	2	4
2010-05-01	28	2010-02-01	2	5
2010-06-01	31	2010-03-01	3	6
2010-07-01	50	2010-03-01	3	7
2010-08-01	49	2010-03-01	3	8
2010-09-01	78	2010-04-01	4	9
2010-10-01	0	2010-04-01	4	10
2010-11-01	26	2010-04-01	4	11
2010-12-01	35	2010-01-01	1	12
2011-01-01	49	2011-01-01	1	1
2011-02-01	28	2011-01-01	1	2
2011-03-01	12	2011-02-01	2	3
2011-04-01	36	2011-02-01	2	4
2011-05-01	13	2011-02-01	2	5
2011-06-01	20	2011-03-01	3	6
2011-07-01	38	2011-03-01	3	7
2011-08-01	17	2011-03-01	3	8
2011-09-01	56	2011-04-01	4	9
2011-10-01	33	2011-04-01	4	10
2011-11-01	33	2011-04-01	4	11
2011-12-01	25	2011-01-01	1	12
2012-01-01	40	2012-01-01	1	1
2012-02-01	19	2012-01-01	1	2
2012-03-01	9	2012-02-01	2	3
2012-04-01	15	2012-02-01	2	4
2012-05-01	48	2012-02-01	2	5
2012-06-01	14	2012-03-01	3	6
2012-07-01	18	2012-03-01	3	7
2012-08-01	25	2012-03-01	3	8
2012-09-01	30	2012-04-01	4	9
2012-10-01	8	2012-04-01	4	10
2012-11-01	20	2012-04-01	4	11
2012-12-01	42	2012-01-01	1	12
2013-01-01	17	2013-01-01	1	1
2013-02-01	21	2013-01-01	1	2
2013-03-01	24	2013-02-01	2	3
2013-04-01	34	2013-02-01	2	4
2013-05-01	18	2013-02-01	2	5
2013-06-01	28	2013-03-01	3	6
2013-07-01	28	2013-03-01	3	7
2013-08-01	27	2013-03-01	3	8
2013-09-01	28	2013-04-01	4	9
2013-10-01	25	2013-04-01	4	10
2013-11-01	23	2013-04-01	4	11
2013-12-01	14	2013-01-01	1	12
2014-01-01	33	2014-01-01	1	1
2014-02-01	25	2014-01-01	1	2
2014-03-01	10	2014-02-01	2	3
2014-04-01	25	2014-02-01	2	4
2014-05-01	27	2014-02-01	2	5
2014-06-01	38	2014-03-01	3	6
2014-07-01	16	2014-03-01	3	7
2014-08-01	24	2014-03-01	3	8
2014-09-01	26	2014-04-01	4	9
2014-10-01	22	2014-04-01	4	10
2014-11-01	24	2014-04-01	4	11
2014-12-01	17	2014-01-01	1	12
2015-01-01	21	2015-01-01	1	1
2015-02-01	30	2015-01-01	1	2
2015-03-01	26	2015-02-01	2	3
2015-04-01	20	2015-02-01	2	4
2015-05-01	31	2015-02-01	2	5
2015-06-01	30	2015-03-01	3	6
2015-07-01	13	2015-03-01	3	7
2015-08-01	23	2015-03-01	3	8
2015-09-01	23	2015-04-01	4	9
2015-10-01	19	2015-04-01	4	10
2015-11-01	21	2015-04-01	4	11
2015-12-01	18	2015-01-01	1	12
2016-01-01	12	2016-01-01	1	1
2016-02-01	19	2016-01-01	1	2
2016-03-01	20	2016-02-01	2	3
2016-04-01	12	2016-02-01	2	4
2016-05-01	28	2016-02-01	2	5
2016-06-01	16	2016-03-01	3	6
2016-07-01	17	2016-03-01	3	7
2016-08-01	15	2016-03-01	3	8
2016-09-01	24	2016-04-01	4	9
2016-10-01	29	2016-04-01	4	10
2016-11-01	22	2016-04-01	4	11
2016-12-01	17	2016-01-01	1	12
2017-01-01	20	2017-01-01	1	1
2017-02-01	14	2017-01-01	1	2
2017-03-01	18	2017-02-01	2	3
2017-04-01	32	2017-02-01	2	4
2017-05-01	11	2017-02-01	2	5
2017-06-01	26	2017-03-01	3	6
2017-07-01	19	2017-03-01	3	7
2017-08-01	20	2017-03-01	3	8
2017-09-01	25	2017-04-01	4	9
2017-10-01	30	2017-04-01	4	10
2017-11-01	24	2017-04-01	4	11
2017-12-01	18	2017-01-01	1	12
2018-01-01	28	2018-01-01	1	1
2018-02-01	23	2018-01-01	1	2
2018-03-01	31	2018-02-01	2	3
2018-04-01	20	2018-02-01	2	4
2018-05-01	20	2018-02-01	2	5
2018-06-01	35	2018-03-01	3	6
2018-07-01	28	2018-03-01	3	7
2018-08-01	28	2018-03-01	3	8
2018-09-01	22	2018-04-01	4	9
2018-10-01	28	2018-04-01	4	10
2018-11-01	23	2018-04-01	4	11
2018-12-01	17	2018-01-01	1	12
2019-01-01	18	2019-01-01	1	1
2019-02-01	19	2019-01-01	1	2
2019-03-01	24	2019-02-01	2	3
2019-04-01	12	2019-02-01	2	4
2019-05-01	28	2019-02-01	2	5
2019-06-01	20	2019-03-01	3	6
2019-07-01	23	2019-03-01	3	7
2019-08-01	23	2019-03-01	3	8
2019-09-01	20	2019-04-01	4	9
2019-10-01	26	2019-04-01	4	10
2019-11-01	23	2019-04-01	4	11
2019-12-01	9	2019-01-01	1	12
2020-01-01	22	2020-01-01	1	1
2020-02-01	32	2020-01-01	1	2
2020-03-01	21	2020-02-01	2	3
2020-04-01	23	2020-02-01	2	4
2020-05-01	28	2020-02-01	2	5
2020-06-01	27	2020-03-01	3	6
2020-07-01	20	2020-03-01	3	7

## Sheet: Sarcoidosis UK 2010
Month	sarcoidosis: (United Kingdom)	Season date
2010-01-01	51	2010-01-01	1	1
2010-02-01	48	2010-01-01	1	2
2010-03-01	50	2010-02-01	2	3
2010-04-01	39	2010-02-01	2	4
2010-05-01	53	2010-02-01	2	5
2010-06-01	37	2010-03-01	3	6
2010-07-01	52	2010-03-01	3	7
2010-08-01	44	2010-03-01	3	8
2010-09-01	29	2010-04-01	4	9
2010-10-01	41	2010-04-01	4	10
2010-11-01	47	2010-04-01	4	11
2010-12-01	35	2010-01-01	1	12
2011-01-01	47	2011-01-01	1	1
2011-02-01	41	2011-01-01	1	2
2011-03-01	43	2011-02-01	2	3
2011-04-01	41	2011-02-01	2	4
2011-05-01	43	2011-02-01	2	5
2011-06-01	51	2011-03-01	3	6
2011-07-01	47	2011-03-01	3	7
2011-08-01	44	2011-03-01	3	8
2011-09-01	44	2011-04-01	4	9
2011-10-01	44	2011-04-01	4	10
2011-11-01	54	2011-04-01	4	11
2011-12-01	37	2011-01-01	1	12
2012-01-01	49	2012-01-01	1	1
2012-02-01	49	2012-01-01	1	2
2012-03-01	57	2012-02-01	2	3
2012-04-01	49	2012-02-01	2	4
2012-05-01	58	2012-02-01	2	5
2012-06-01	51	2012-03-01	3	6
2012-07-01	57	2012-03-01	3	7
2012-08-01	43	2012-03-01	3	8
2012-09-01	48	2012-04-01	4	9
2012-10-01	50	2012-04-01	4	10
2012-11-01	48	2012-04-01	4	11
2012-12-01	41	2012-01-01	1	12
2013-01-01	51	2013-01-01	1	1
2013-02-01	48	2013-01-01	1	2
2013-03-01	64	2013-02-01	2	3
2013-04-01	57	2013-02-01	2	4
2013-05-01	58	2013-02-01	2	5
2013-06-01	56	2013-03-01	3	6
2013-07-01	51	2013-03-01	3	7
2013-08-01	47	2013-03-01	3	8
2013-09-01	53	2013-04-01	4	9
2013-10-01	40	2013-04-01	4	10
2013-11-01	49	2013-04-01	4	11
2013-12-01	41	2013-01-01	1	12
2014-01-01	53	2014-01-01	1	1
2014-02-01	57	2014-01-01	1	2
2014-03-01	54	2014-02-01	2	3
2014-04-01	60	2014-02-01	2	4
2014-05-01	57	2014-02-01	2	5
2014-06-01	53	2014-03-01	3	6
2014-07-01	48	2014-03-01	3	7
2014-08-01	45	2014-03-01	3	8
2014-09-01	45	2014-04-01	4	9
2014-10-01	54	2014-04-01	4	10
2014-11-01	43	2014-04-01	4	11
2014-12-01	53	2014-01-01	1	12
2015-01-01	47	2015-01-01	1	1
2015-02-01	54	2015-01-01	1	2
2015-03-01	47	2015-02-01	2	3
2015-04-01	62	2015-02-01	2	4
2015-05-01	56	2015-02-01	2	5
2015-06-01	53	2015-03-01	3	6
2015-07-01	42	2015-03-01	3	7
2015-08-01	44	2015-03-01	3	8
2015-09-01	51	2015-04-01	4	9
2015-10-01	44	2015-04-01	4	10
2015-11-01	42	2015-04-01	4	11
2015-12-01	43	2015-01-01	1	12
2016-01-01	49	2016-01-01	1	1
2016-02-01	50	2016-01-01	1	2
2016-03-01	47	2016-02-01	2	3
2016-04-01	52	2016-02-01	2	4
2016-05-01	46	2016-02-01	2	5
2016-06-01	39	2016-03-01	3	6
2016-07-01	43	2016-03-01	3	7
2016-08-01	41	2016-03-01	3	8
2016-09-01	50	2016-04-01	4	9
2016-10-01	44	2016-04-01	4	10
2016-11-01	40	2016-04-01	4	11
2016-12-01	43	2016-01-01	1	12
2017-01-01	45	2017-01-01	1	1
2017-02-01	45	2017-01-01	1	2
2017-03-01	46	2017-02-01	2	3
2017-04-01	52	2017-02-01	2	4
2017-05-01	51	2017-02-01	2	5
2017-06-01	49	2017-03-01	3	6
2017-07-01	48	2017-03-01	3	7
2017-08-01	47	2017-03-01	3	8
2017-09-01	48	2017-04-01	4	9
2017-10-01	45	2017-04-01	4	10
2017-11-01	48	2017-04-01	4	11
2017-12-01	38	2017-01-01	1	12
2018-01-01	51	2018-01-01	1	1
2018-02-01	60	2018-01-01	1	2
2018-03-01	55	2018-02-01	2	3
2018-04-01	59	2018-02-01	2	4
2018-05-01	51	2018-02-01	2	5
2018-06-01	48	2018-03-01	3	6
2018-07-01	58	2018-03-01	3	7
2018-08-01	44	2018-03-01	3	8
2018-09-01	48	2018-04-01	4	9
2018-10-01	55	2018-04-01	4	10
2018-11-01	55	2018-04-01	4	11
2018-12-01	47	2018-01-01	1	12
2019-01-01	48	2019-01-01	1	1
2019-02-01	48	2019-01-01	1	2
2019-03-01	53	2019-02-01	2	3
2019-04-01	60	2019-02-01	2	4
2019-05-01	57	2019-02-01	2	5
2019-06-01	53	2019-03-01	3	6
2019-07-01	51	2019-03-01	3	7
2019-08-01	52	2019-03-01	3	8
2019-09-01	53	2019-04-01	4	9
2019-10-01	52	2019-04-01	4	10
2019-11-01	53	2019-04-01	4	11
2019-12-01	48	2019-01-01	1	12
2020-01-01	59	2020-01-01	1	1
2020-02-01	58	2020-01-01	1	2
2020-03-01	100	2020-02-01	2	3
2020-04-01	66	2020-02-01	2	4
2020-05-01	59	2020-02-01	2	5
2020-06-01	50	2020-03-01	3	6
2020-07-01	52	2020-03-01	3	7

## Sheet: Sarcoidosis USA 2010
Month	sarcoidosis: (United States)	Season date		Season	Winter	Spring	Summer	Fall
2010-01-01	81	2010-01-01	1	1
2010-02-01	69	2010-01-01	1	2
2010-03-01	88	2010-02-01	2	3
2010-04-01	79	2010-02-01	2	4
2010-05-01	88	2010-02-01	2	5
2010-06-01	77	2010-03-01	3	6
2010-07-01	74	2010-03-01	3	7
2010-08-01	72	2010-03-01	3	8
2010-09-01	74	2010-04-01	4	9
2010-10-01	72	2010-04-01	4	10
2010-11-01	69	2010-04-01	4	11
2010-12-01	60	2010-01-01	1	12
2011-01-01	81	2011-01-01	1	1
2011-02-01	100	2011-01-01	1	2
2011-03-01	86	2011-02-01	2	3
2011-04-01	86	2011-02-01	2	4
2011-05-01	73	2011-02-01	2	5
2011-06-01	81	2011-03-01	3	6
2011-07-01	77	2011-03-01	3	7
2011-08-01	71	2011-03-01	3	8
2011-09-01	70	2011-04-01	4	9
2011-10-01	75	2011-04-01	4	10
2011-11-01	72	2011-04-01	4	11
2011-12-01	66	2011-01-01	1	12
2012-01-01	73	2012-01-01	1	1
2012-02-01	83	2012-01-01	1	2
2012-03-01	78	2012-02-01	2	3
2012-04-01	87	2012-02-01	2	4
2012-05-01	78	2012-02-01	2	5
2012-06-01	72	2012-03-01	3	6
2012-07-01	69	2012-03-01	3	7
2012-08-01	77	2012-03-01	3	8
2012-09-01	79	2012-04-01	4	9
2012-10-01	74	2012-04-01	4	10
2012-11-01	64	2012-04-01	4	11
2012-12-01	61	2012-01-01	1	12
2013-01-01	70	2013-01-01	1	1
2013-02-01	77	2013-01-01	1	2
2013-03-01	74	2013-02-01	2	3
2013-04-01	66	2013-02-01	2	4
2013-05-01	72	2013-02-01	2	5
2013-06-01	71	2013-03-01	3	6
2013-07-01	71	2013-03-01	3	7
2013-08-01	69	2013-03-01	3	8
2013-09-01	70	2013-04-01	4	9
2013-10-01	66	2013-04-01	4	10
2013-11-01	59	2013-04-01	4	11
2013-12-01	63	2013-01-01	1	12
2014-01-01	64	2014-01-01	1	1
2014-02-01	68	2014-01-01	1	2
2014-03-01	70	2014-02-01	2	3
2014-04-01	84	2014-02-01	2	4
2014-05-01	78	2014-02-01	2	5
2014-06-01	71	2014-03-01	3	6
2014-07-01	72	2014-03-01	3	7
2014-08-01	72	2014-03-01	3	8
2014-09-01	72	2014-04-01	4	9
2014-10-01	74	2014-04-01	4	10
2014-11-01	67	2014-04-01	4	11
2014-12-01	65	2014-01-01	1	12
2015-01-01	71	2015-01-01	1	1
2015-02-01	64	2015-01-01	1	2
2015-03-01	65	2015-02-01	2	3
2015-04-01	72	2015-02-01	2	4
2015-05-01	71	2015-02-01	2	5
2015-06-01	69	2015-03-01	3	6
2015-07-01	74	2015-03-01	3	7
2015-08-01	69	2015-03-01	3	8
2015-09-01	73	2015-04-01	4	9
2015-10-01	72	2015-04-01	4	10
2015-11-01	64	2015-04-01	4	11
2015-12-01	70	2015-01-01	1	12
2016-01-01	55	2016-01-01	1	1
2016-02-01	60	2016-01-01	1	2
2016-03-01	73	2016-02-01	2	3
2016-04-01	65	2016-02-01	2	4
2016-05-01	61	2016-02-01	2	5
2016-06-01	55	2016-03-01	3	6
2016-07-01	56	2016-03-01	3	7
2016-08-01	56	2016-03-01	3	8
2016-09-01	58	2016-04-01	4	9
2016-10-01	57	2016-04-01	4	10
2016-11-01	54	2016-04-01	4	11
2016-12-01	56	2016-01-01	1	12
2017-01-01	54	2017-01-01	1	1
2017-02-01	66	2017-01-01	1	2
2017-03-01	61	2017-02-01	2	3
2017-04-01	68	2017-02-01	2	4
2017-05-01	60	2017-02-01	2	5
2017-06-01	69	2017-03-01	3	6
2017-07-01	67	2017-03-01	3	7
2017-08-01	71	2017-03-01	3	8
2017-09-01	63	2017-04-01	4	9
2017-10-01	66	2017-04-01	4	10
2017-11-01	62	2017-04-01	4	11
2017-12-01	55	2017-01-01	1	12
2018-01-01	64	2018-01-01	1	1
2018-02-01	69	2018-01-01	1	2
2018-03-01	71	2018-02-01	2	3
2018-04-01	80	2018-02-01	2	4
2018-05-01	69	2018-02-01	2	5
2018-06-01	62	2018-03-01	3	6
2018-07-01	65	2018-03-01	3	7
2018-08-01	66	2018-03-01	3	8
2018-09-01	79	2018-04-01	4	9
2018-10-01	66	2018-04-01	4	10
2018-11-01	61	2018-04-01	4	11
2018-12-01	63	2018-01-01	1	12
2019-01-01	64	2019-01-01	1	1
2019-02-01	75	2019-01-01	1	2
2019-03-01	68	2019-02-01	2	3
2019-04-01	76	2019-02-01	2	4
2019-05-01	73	2019-02-01	2	5
2019-06-01	67	2019-03-01	3	6
2019-07-01	71	2019-03-01	3	7
2019-08-01	71	2019-03-01	3	8
2019-09-01	68	2019-04-01	4	9
2019-10-01	70	2019-04-01	4	10
2019-11-01	66	2019-04-01	4	11
2019-12-01	64	2019-01-01	1	12
2020-01-01	69	2020-01-01	1	1
2020-02-01	69	2020-01-01	1	2
2020-03-01	76	2020-02-01	2	3
2020-04-01	60	2020-02-01	2	4
2020-05-01	52	2020-02-01	2	5
2020-06-01	62	2020-03-01	3	6
2020-07-01	60	2020-03-01	3	7

## Sheet: Southern Hemispheres
Month	sarcoidosis: (New Zealand)	Season date
2010-01-01	100	2010-01-01	1	1
2010-02-01	51	2010-01-01	1	2
2010-03-01	87	2010-02-01	2	3
2010-04-01	78	2010-02-01	2	4
2010-05-01	88	2010-02-01	2	5
2010-06-01	31	2010-03-01	3	6
2010-07-01	91	2010-03-01	3	7
2010-08-01	55	2010-03-01	3	8
2010-09-01	72	2010-04-01	4	9
2010-10-01	60	2010-04-01	4	10
2010-11-01	89	2010-04-01	4	11
2010-12-01	33	2010-01-01	1	12
2011-01-01	54	2011-01-01	1	1
2011-02-01	54	2011-01-01	1	2
2011-03-01	27	2011-02-01	2	3
2011-04-01	79	2011-02-01	2	4
2011-05-01	35	2011-02-01	2	5
2011-06-01	91	2011-03-01	3	6
2011-07-01	45	2011-03-01	3	7
2011-08-01	76	2011-03-01	3	8
2011-09-01	60	2011-04-01	4	9
2011-10-01	50	2011-04-01	4	10
2011-11-01	34	2011-04-01	4	11
2011-12-01	36	2011-01-01	1	12
2012-01-01	51	2012-01-01	1	1
2012-02-01	25	2012-01-01	1	2
2012-03-01	68	2012-02-01	2	3
2012-04-01	47	2012-02-01	2	4
2012-05-01	29	2012-02-01	2	5
2012-06-01	60	2012-03-01	3	6
2012-07-01	79	2012-03-01	3	7
2012-08-01	27	2012-03-01	3	8
2012-09-01	35	2012-04-01	4	9
2012-10-01	40	2012-04-01	4	10
2012-11-01	96	2012-04-01	4	11
2012-12-01	58	2012-01-01	1	12
2013-01-01	81	2013-01-01	1	1
2013-02-01	49	2013-01-01	1	2
2013-03-01	49	2013-02-01	2	3
2013-04-01	42	2013-02-01	2	4
2013-05-01	41	2013-02-01	2	5
2013-06-01	42	2013-03-01	3	6
2013-07-01	41	2013-03-01	3	7
2013-08-01	39	2013-03-01	3	8
2013-09-01	46	2013-04-01	4	9
2013-10-01	50	2013-04-01	4	10
2013-11-01	40	2013-04-01	4	11
2013-12-01	61	2013-01-01	1	12
2014-01-01	28	2014-01-01	1	1
2014-02-01	12	2014-01-01	1	2
2014-03-01	46	2014-02-01	2	3
2014-04-01	70	2014-02-01	2	4
2014-05-01	37	2014-02-01	2	5
2014-06-01	41	2014-03-01	3	6
2014-07-01	34	2014-03-01	3	7
2014-08-01	68	2014-03-01	3	8
2014-09-01	34	2014-04-01	4	9
2014-10-01	45	2014-04-01	4	10
2014-11-01	51	2014-04-01	4	11
2014-12-01	59	2014-01-01	1	12
2015-01-01	45	2015-01-01	1	1
2015-02-01	46	2015-01-01	1	2
2015-03-01	40	2015-02-01	2	3
2015-04-01	32	2015-02-01	2	4
2015-05-01	80	2015-02-01	2	5
2015-06-01	45	2015-03-01	3	6
2015-07-01	69	2015-03-01	3	7
2015-08-01	66	2015-03-01	3	8
2015-09-01	48	2015-04-01	4	9
2015-10-01	29	2015-04-01	4	10
2015-11-01	48	2015-04-01	4	11
2015-12-01	26	2015-01-01	1	12
2016-01-01	31	2016-01-01	1	1
2016-02-01	42	2016-01-01	1	2
2016-03-01	38	2016-02-01	2	3
2016-04-01	40	2016-02-01	2	4
2016-05-01	24	2016-02-01	2	5
2016-06-01	49	2016-03-01	3	6
2016-07-01	31	2016-03-01	3	7
2016-08-01	46	2016-03-01	3	8
2016-09-01	26	2016-04-01	4	9
2016-10-01	46	2016-04-01	4	10
2016-11-01	10	2016-04-01	4	11
2016-12-01	21	2016-01-01	1	12
2017-01-01	29	2017-01-01	1	1
2017-02-01	15	2017-01-01	1	2
2017-03-01	51	2017-02-01	2	3
2017-04-01	56	2017-02-01	2	4
2017-05-01	27	2017-02-01	2	5
2017-06-01	78	2017-03-01	3	6
2017-07-01	63	2017-03-01	3	7
2017-08-01	72	2017-03-01	3	8
2017-09-01	42	2017-04-01	4	9
2017-10-01	23	2017-04-01	4	10
2017-11-01	37	2017-04-01	4	11
2017-12-01	35	2017-01-01	1	12
2018-01-01	54	2018-01-01	1	1
2018-02-01	56	2018-01-01	1	2
2018-03-01	69	2018-02-01	2	3
2018-04-01	49	2018-02-01	2	4
2018-05-01	46	2018-02-01	2	5
2018-06-01	53	2018-03-01	3	6
2018-07-01	48	2018-03-01	3	7
2018-08-01	35	2018-03-01	3	8
2018-09-01	28	2018-04-01	4	9
2018-10-01	59	2018-04-01	4	10
2018-11-01	58	2018-04-01	4	11
2018-12-01	24	2018-01-01	1	12
2019-01-01	27	2019-01-01	1	1
2019-02-01	47	2019-01-01	1	2
2019-03-01	48	2019-02-01	2	3
2019-04-01	37	2019-02-01	2	4
2019-05-01	30	2019-02-01	2	5
2019-06-01	26	2019-03-01	3	6
2019-07-01	42	2019-03-01	3	7
2019-08-01	41	2019-03-01	3	8
2019-09-01	49	2019-04-01	4	9
2019-10-01	48	2019-04-01	4	10
2019-11-01	41	2019-04-01	4	11
2019-12-01	30	2019-01-01	1	12
2020-01-01	32	2020-01-01	1	1
2020-02-01	48	2020-01-01	1	2
2020-03-01	58	2020-02-01	2	3
2020-04-01	54	2020-02-01	2	4
2020-05-01	46	2020-02-01	2	5
2020-06-01	49	2020-03-01	3	6
2020-07-01	57	2020-03-01	3	7
2010-01-01	52	2010-01-01	1	1
2010-02-01	74	2010-01-01	1	2
2010-03-01	100	2010-02-01	2	3
2010-04-01	81	2010-02-01	2	4
2010-05-01	76	2010-02-01	2	5
2010-06-01	51	2010-03-01	3	6
2010-07-01	70	2010-03-01	3	7
2010-08-01	65	2010-03-01	3	8
2010-09-01	81	2010-04-01	4	9
2010-10-01	82	2010-04-01	4	10
2010-11-01	72	2010-04-01	4	11
2010-12-01	45	2010-01-01	1	12
2011-01-01	43	2011-01-01	1	1
2011-02-01	84	2011-01-01	1	2
2011-03-01	57	2011-02-01	2	3
2011-04-01	59	2011-02-01	2	4
2011-05-01	54	2011-02-01	2	5
2011-06-01	64	2011-03-01	3	6
2011-07-01	68	2011-03-01	3	7
2011-08-01	71	2011-03-01	3	8
2011-09-01	99	2011-04-01	4	9
2011-10-01	83	2011-04-01	4	10
2011-11-01	65	2011-04-01	4	11
2011-12-01	74	2011-01-01	1	12
2012-01-01	84	2012-01-01	1	1
2012-02-01	54	2012-01-01	1	2
2012-03-01	71	2012-02-01	2	3
2012-04-01	47	2012-02-01	2	4
2012-05-01	77	2012-02-01	2	5
2012-06-01	71	2012-03-01	3	6
2012-07-01	85	2012-03-01	3	7
2012-08-01	100	2012-03-01	3	8
2012-09-01	59	2012-04-01	4	9
2012-10-01	73	2012-04-01	4	10
2012-11-01	71	2012-04-01	4	11
2012-12-01	54	2012-01-01	1	12
2013-01-01	53	2013-01-01	1	1
2013-02-01	61	2013-01-01	1	2
2013-03-01	79	2013-02-01	2	3
2013-04-01	69	2013-02-01	2	4
2013-05-01	51	2013-02-01	2	5
2013-06-01	95	2013-03-01	3	6
2013-07-01	71	2013-03-01	3	7
2013-08-01	68	2013-03-01	3	8
2013-09-01	52	2013-04-01	4	9
2013-10-01	61	2013-04-01	4	10
2013-11-01	55	2013-04-01	4	11
2013-12-01	43	2013-01-01	1	12
2014-01-01	56	2014-01-01	1	1
2014-02-01	66	2014-01-01	1	2
2014-03-01	81	2014-02-01	2	3
2014-04-01	85	2014-02-01	2	4
2014-05-01	89	2014-02-01	2	5
2014-06-01	69	2014-03-01	3	6
2014-07-01	66	2014-03-01	3	7
2014-08-01	79	2014-03-01	3	8
2014-09-01	67	2014-04-01	4	9
2014-10-01	79	2014-04-01	4	10
2014-11-01	66	2014-04-01	4	11
2014-12-01	51	2014-01-01	1	12
2015-01-01	50	2015-01-01	1	1
2015-02-01	56	2015-01-01	1	2
2015-03-01	74	2015-02-01	2	3
2015-04-01	69	2015-02-01	2	4
2015-05-01	58	2015-02-01	2	5
2015-06-01	62	2015-03-01	3	6
2015-07-01	66	2015-03-01	3	7
2015-08-01	59	2015-03-01	3	8
2015-09-01	54	2015-04-01	4	9
2015-10-01	61	2015-04-01	4	10
2015-11-01	61	2015-04-01	4	11
2015-12-01	66	2015-01-01	1	12
2016-01-01	56	2016-01-01	1	1
2016-02-01	49	2016-01-01	1	2
2016-03-01	40	2016-02-01	2	3
2016-04-01	41	2016-02-01	2	4
2016-05-01	39	2016-02-01	2	5
2016-06-01	57	2016-03-01	3	6
2016-07-01	51	2016-03-01	3	7
2016-08-01	66	2016-03-01	3	8
2016-09-01	51	2016-04-01	4	9
2016-10-01	53	2016-04-01	4	10
2016-11-01	54	2016-04-01	4	11
2016-12-01	58	2016-01-01	1	12
2017-01-01	58	2017-01-01	1	1
2017-02-01	59	2017-01-01	1	2
2017-03-01	57	2017-02-01	2	3
2017-04-01	50	2017-02-01	2	4
2017-05-01	55	2017-02-01	2	5
2017-06-01	65	2017-03-01	3	6
2017-07-01	61	2017-03-01	3	7
2017-08-01	75	2017-03-01	3	8
2017-09-01	56	2017-04-01	4	9
2017-10-01	70	2017-04-01	4	10
2017-11-01	59	2017-04-01	4	11
2017-12-01	53	2017-01-01	1	12
2018-01-01	52	2018-01-01	1	1
2018-02-01	46	2018-01-01	1	2
2018-03-01	74	2018-02-01	2	3
2018-04-01	72	2018-02-01	2	4
2018-05-01	80	2018-02-01	2	5
2018-06-01	65	2018-03-01	3	6
2018-07-01	68	2018-03-01	3	7
2018-08-01	77	2018-03-01	3	8
2018-09-01	72	2018-04-01	4	9
2018-10-01	81	2018-04-01	4	10
2018-11-01	68	2018-04-01	4	11
2018-12-01	50	2018-01-01	1	12
2019-01-01	45	2019-01-01	1	1
2019-02-01	76	2019-01-01	1	2
2019-03-01	64	2019-02-01	2	3
2019-04-01	68	2019-02-01	2	4
2019-05-01	60	2019-02-01	2	5
2019-06-01	62	2019-03-01	3	6
2019-07-01	72	2019-03-01	3	7
2019-08-01	66	2019-03-01	3	8
2019-09-01	62	2019-04-01	4	9
2019-10-01	77	2019-04-01	4	10
2019-11-01	80	2019-04-01	4	11
2019-12-01	57	2019-01-01	1	12
2020-01-01	67	2020-01-01	1	1
2020-02-01	64	2020-01-01	1	2
2020-03-01	68	2020-02-01	2	3
2020-04-01	59	2020-02-01	2	4
2020-05-01	61	2020-02-01	2	5
2020-06-01	71	2020-03-01	3	6
2020-07-01	85	2020-03-01	3	7
2010-01-01	55	2010-01-01	1	1
2010-02-01	0	2010-01-01	1	2
2010-03-01	100	2010-02-01	2	3
2010-04-01	60	2010-02-01	2	4
2010-05-01	28	2010-02-01	2	5
2010-06-01	31	2010-03-01	3	6
2010-07-01	50	2010-03-01	3	7
2010-08-01	49	2010-03-01	3	8
2010-09-01	78	2010-04-01	4	9
2010-10-01	0	2010-04-01	4	10
2010-11-01	26	2010-04-01	4	11
2010-12-01	35	2010-01-01	1	12
2011-01-01	49	2011-01-01	1	1
2011-02-01	28	2011-01-01	1	2
2011-03-01	12	2011-02-01	2	3
2011-04-01	36	2011-02-01	2	4
2011-05-01	13	2011-02-01	2	5
2011-06-01	20	2011-03-01	3	6
2011-07-01	38	2011-03-01	3	7
2011-08-01	17	2011-03-01	3	8
2011-09-01	56	2011-04-01	4	9
2011-10-01	33	2011-04-01	4	10
2011-11-01	33	2011-04-01	4	11
2011-12-01	25	2011-01-01	1	12
2012-01-01	40	2012-01-01	1	1
2012-02-01	19	2012-01-01	1	2
2012-03-01	9	2012-02-01	2	3
2012-04-01	15	2012-02-01	2	4
2012-05-01	48	2012-02-01	2	5
2012-06-01	14	2012-03-01	3	6
2012-07-01	18	2012-03-01	3	7
2012-08-01	25	2012-03-01	3	8
2012-09-01	30	2012-04-01	4	9
2012-10-01	8	2012-04-01	4	10
2012-11-01	20	2012-04-01	4	11
2012-12-01	42	2012-01-01	1	12
2013-01-01	17	2013-01-01	1	1
2013-02-01	21	2013-01-01	1	2
2013-03-01	24	2013-02-01	2	3
2013-04-01	34	2013-02-01	2	4
2013-05-01	18	2013-02-01	2	5
2013-06-01	28	2013-03-01	3	6
2013-07-01	28	2013-03-01	3	7
2013-08-01	27	2013-03-01	3	8
2013-09-01	28	2013-04-01	4	9
2013-10-01	25	2013-04-01	4	10
2013-11-01	23	2013-04-01	4	11
2013-12-01	14	2013-01-01	1	12
2014-01-01	33	2014-01-01	1	1
2014-02-01	25	2014-01-01	1	2
2014-03-01	10	2014-02-01	2	3
2014-04-01	25	2014-02-01	2	4
2014-05-01	27	2014-02-01	2	5
2014-06-01	38	2014-03-01	3	6
2014-07-01	16	2014-03-01	3	7
2014-08-01	24	2014-03-01	3	8
2014-09-01	26	2014-04-01	4	9
2014-10-01	22	2014-04-01	4	10
2014-11-01	24	2014-04-01	4	11
2014-12-01	17	2014-01-01	1	12
2015-01-01	21	2015-01-01	1	1
2015-02-01	30	2015-01-01	1	2
2015-03-01	26	2015-02-01	2	3
2015-04-01	20	2015-02-01	2	4
2015-05-01	31	2015-02-01	2	5
2015-06-01	30	2015-03-01	3	6
2015-07-01	13	2015-03-01	3	7
2015-08-01	23	2015-03-01	3	8
2015-09-01	23	2015-04-01	4	9
2015-10-01	19	2015-04-01	4	10
2015-11-01	21	2015-04-01	4	11
2015-12-01	18	2015-01-01	1	12
2016-01-01	12	2016-01-01	1	1
2016-02-01	19	2016-01-01	1	2
2016-03-01	20	2016-02-01	2	3
2016-04-01	12	2016-02-01	2	4
2016-05-01	28	2016-02-01	2	5
2016-06-01	16	2016-03-01	3	6
2016-07-01	17	2016-03-01	3	7
2016-08-01	15	2016-03-01	3	8
2016-09-01	24	2016-04-01	4	9
2016-10-01	29	2016-04-01	4	10
2016-11-01	22	2016-04-01	4	11
2016-12-01	17	2016-01-01	1	12
2017-01-01	20	2017-01-01	1	1
2017-02-01	14	2017-01-01	1	2
2017-03-01	18	2017-02-01	2	3
2017-04-01	32	2017-02-01	2	4
2017-05-01	11	2017-02-01	2	5
2017-06-01	26	2017-03-01	3	6
2017-07-01	19	2017-03-01	3	7
2017-08-01	20	2017-03-01	3	8
2017-09-01	25	2017-04-01	4	9
2017-10-01	30	2017-04-01	4	10
2017-11-01	24	2017-04-01	4	11
2017-12-01	18	2017-01-01	1	12
2018-01-01	28	2018-01-01	1	1
2018-02-01	23	2018-01-01	1	2
2018-03-01	31	2018-02-01	2	3
2018-04-01	20	2018-02-01	2	4
2018-05-01	20	2018-02-01	2	5
2018-06-01	35	2018-03-01	3	6
2018-07-01	28	2018-03-01	3	7
2018-08-01	28	2018-03-01	3	8
2018-09-01	22	2018-04-01	4	9
2018-10-01	28	2018-04-01	4	10
2018-11-01	23	2018-04-01	4	11
2018-12-01	17	2018-01-01	1	12
2019-01-01	18	2019-01-01	1	1
2019-02-01	19	2019-01-01	1	2
2019-03-01	24	2019-02-01	2	3
2019-04-01	12	2019-02-01	2	4
2019-05-01	28	2019-02-01	2	5
2019-06-01	20	2019-03-01	3	6
2019-07-01	23	2019-03-01	3	7
2019-08-01	23	2019-03-01	3	8
2019-09-01	20	2019-04-01	4	9
2019-10-01	26	2019-04-01	4	10
2019-11-01	23	2019-04-01	4	11
2019-12-01	9	2019-01-01	1	12
2020-01-01	22	2020-01-01	1	1
2020-02-01	32	2020-01-01	1	2
2020-03-01	21	2020-02-01	2	3
2020-04-01	23	2020-02-01	2	4
2020-05-01	28	2020-02-01	2	5
2020-06-01	27	2020-03-01	3	6
2020-07-01	20	2020-03-01	3	7

## Sheet: Sarcoidosis NZ 2010
Month	sarcoidosis: (New Zealand)	Season date
2010-01-01	100	2010-01-01	1	1
2010-02-01	51	2010-01-01	1	2
2010-03-01	87	2010-02-01	2	3
2010-04-01	78	2010-02-01	2	4
2010-05-01	88	2010-02-01	2	5
2010-06-01	31	2010-03-01	3	6
2010-07-01	91	2010-03-01	3	7
2010-08-01	55	2010-03-01	3	8
2010-09-01	72	2010-04-01	4	9
2010-10-01	60	2010-04-01	4	10
2010-11-01	89	2010-04-01	4	11
2010-12-01	33	2010-01-01	1	12
2011-01-01	54	2011-01-01	1	1
2011-02-01	54	2011-01-01	1	2
2011-03-01	27	2011-02-01	2	3
2011-04-01	79	2011-02-01	2	4
2011-05-01	35	2011-02-01	2	5
2011-06-01	91	2011-03-01	3	6
2011-07-01	45	2011-03-01	3	7
2011-08-01	76	2011-03-01	3	8
2011-09-01	60	2011-04-01	4	9
2011-10-01	50	2011-04-01	4	10
2011-11-01	34	2011-04-01	4	11
2011-12-01	36	2011-01-01	1	12
2012-01-01	51	2012-01-01	1	1
2012-02-01	25	2012-01-01	1	2
2012-03-01	68	2012-02-01	2	3
2012-04-01	47	2012-02-01	2	4
2012-05-01	29	2012-02-01	2	5
2012-06-01	60	2012-03-01	3	6
2012-07-01	79	2012-03-01	3	7
2012-08-01	27	2012-03-01	3	8
2012-09-01	35	2012-04-01	4	9
2012-10-01	40	2012-04-01	4	10
2012-11-01	96	2012-04-01	4	11
2012-12-01	58	2012-01-01	1	12
2013-01-01	81	2013-01-01	1	1
2013-02-01	49	2013-01-01	1	2
2013-03-01	49	2013-02-01	2	3
2013-04-01	42	2013-02-01	2	4
2013-05-01	41	2013-02-01	2	5
2013-06-01	42	2013-03-01	3	6
2013-07-01	41	2013-03-01	3	7
2013-08-01	39	2013-03-01	3	8
2013-09-01	46	2013-04-01	4	9
2013-10-01	50	2013-04-01	4	10
2013-11-01	40	2013-04-01	4	11
2013-12-01	61	2013-01-01	1	12
2014-01-01	28	2014-01-01	1	1
2014-02-01	12	2014-01-01	1	2
2014-03-01	46	2014-02-01	2	3
2014-04-01	70	2014-02-01	2	4
2014-05-01	37	2014-02-01	2	5
2014-06-01	41	2014-03-01	3	6
2014-07-01	34	2014-03-01	3	7
2014-08-01	68	2014-03-01	3	8
2014-09-01	34	2014-04-01	4	9
2014-10-01	45	2014-04-01	4	10
2014-11-01	51	2014-04-01	4	11
2014-12-01	59	2014-01-01	1	12
2015-01-01	45	2015-01-01	1	1
2015-02-01	46	2015-01-01	1	2
2015-03-01	40	2015-02-01	2	3
2015-04-01	32	2015-02-01	2	4
2015-05-01	80	2015-02-01	2	5
2015-06-01	45	2015-03-01	3	6
2015-07-01	69	2015-03-01	3	7
2015-08-01	66	2015-03-01	3	8
2015-09-01	48	2015-04-01	4	9
2015-10-01	29	2015-04-01	4	10
2015-11-01	48	2015-04-01	4	11
2015-12-01	26	2015-01-01	1	12
2016-01-01	31	2016-01-01	1	1
2016-02-01	42	2016-01-01	1	2
2016-03-01	38	2016-02-01	2	3
2016-04-01	40	2016-02-01	2	4
2016-05-01	24	2016-02-01	2	5
2016-06-01	49	2016-03-01	3	6
2016-07-01	31	2016-03-01	3	7
2016-08-01	46	2016-03-01	3	8
2016-09-01	26	2016-04-01	4	9
2016-10-01	46	2016-04-01	4	10
2016-11-01	10	2016-04-01	4	11
2016-12-01	21	2016-01-01	1	12
2017-01-01	29	2017-01-01	1	1
2017-02-01	15	2017-01-01	1	2
2017-03-01	51	2017-02-01	2	3
2017-04-01	56	2017-02-01	2	4
2017-05-01	27	2017-02-01	2	5
2017-06-01	78	2017-03-01	3	6
2017-07-01	63	2017-03-01	3	7
2017-08-01	72	2017-03-01	3	8
2017-09-01	42	2017-04-01	4	9
2017-10-01	23	2017-04-01	4	10
2017-11-01	37	2017-04-01	4	11
2017-12-01	35	2017-01-01	1	12
2018-01-01	54	2018-01-01	1	1
2018-02-01	56	2018-01-01	1	2
2018-03-01	69	2018-02-01	2	3
2018-04-01	49	2018-02-01	2	4
2018-05-01	46	2018-02-01	2	5
2018-06-01	53	2018-03-01	3	6
2018-07-01	48	2018-03-01	3	7
2018-08-01	35	2018-03-01	3	8
2018-09-01	28	2018-04-01	4	9
2018-10-01	59	2018-04-01	4	10
2018-11-01	58	2018-04-01	4	11
2018-12-01	24	2018-01-01	1	12
2019-01-01	27	2019-01-01	1	1
2019-02-01	47	2019-01-01	1	2
2019-03-01	48	2019-02-01	2	3
2019-04-01	37	2019-02-01	2	4
2019-05-01	30	2019-02-01	2	5
2019-06-01	26	2019-03-01	3	6
2019-07-01	42	2019-03-01	3	7
2019-08-01	41	2019-03-01	3	8
2019-09-01	49	2019-04-01	4	9
2019-10-01	48	2019-04-01	4	10
2019-11-01	41	2019-04-01	4	11
2019-12-01	30	2019-01-01	1	12
2020-01-01	32	2020-01-01	1	1
2020-02-01	48	2020-01-01	1	2
2020-03-01	58	2020-02-01	2	3
2020-04-01	54	2020-02-01	2	4
2020-05-01	46	2020-02-01	2	5
2020-06-01	49	2020-03-01	3	6
2020-07-01	57	2020-03-01	3	7

## Sheet: Sarcoidosis Ireland 2010
Month	sarcoidosis: (Ireland)	Season date
2010-01-01	23	2010-01-01	1	1
2010-02-01	66	2010-01-01	1	2
2010-03-01	53	2010-02-01	2	3
2010-04-01	71	2010-02-01	2	4
2010-05-01	48	2010-02-01	2	5
2010-06-01	52	2010-03-01	3	6
2010-07-01	67	2010-03-01	3	7
2010-08-01	78	2010-03-01	3	8
2010-09-01	25	2010-04-01	4	9
2010-10-01	48	2010-04-01	4	10
2010-11-01	34	2010-04-01	4	11
2010-12-01	12	2010-01-01	1	12
2011-01-01	36	2011-01-01	1	1
2011-02-01	33	2011-01-01	1	2
2011-03-01	36	2011-02-01	2	3
2011-04-01	53	2011-02-01	2	4
2011-05-01	39	2011-02-01	2	5
2011-06-01	47	2011-03-01	3	6
2011-07-01	100	2011-03-01	3	7
2011-08-01	53	2011-03-01	3	8
2011-09-01	49	2011-04-01	4	9
2011-10-01	34	2011-04-01	4	10
2011-11-01	29	2011-04-01	4	11
2011-12-01	57	2011-01-01	1	12
2012-01-01	41	2012-01-01	1	1
2012-02-01	55	2012-01-01	1	2
2012-03-01	62	2012-02-01	2	3
2012-04-01	78	2012-02-01	2	4
2012-05-01	30	2012-02-01	2	5
2012-06-01	92	2012-03-01	3	6
2012-07-01	43	2012-03-01	3	7
2012-08-01	23	2012-03-01	3	8
2012-09-01	34	2012-04-01	4	9
2012-10-01	47	2012-04-01	4	10
2012-11-01	40	2012-04-01	4	11
2012-12-01	35	2012-01-01	1	12
2013-01-01	43	2013-01-01	1	1
2013-02-01	35	2013-01-01	1	2
2013-03-01	79	2013-02-01	2	3
2013-04-01	44	2013-02-01	2	4
2013-05-01	65	2013-02-01	2	5
2013-06-01	27	2013-03-01	3	6
2013-07-01	43	2013-03-01	3	7
2013-08-01	41	2013-03-01	3	8
2013-09-01	66	2013-04-01	4	9
2013-10-01	41	2013-04-01	4	10
2013-11-01	36	2013-04-01	4	11
2013-12-01	37	2013-01-01	1	12
2014-01-01	59	2014-01-01	1	1
2014-02-01	47	2014-01-01	1	2
2014-03-01	42	2014-02-01	2	3
2014-04-01	51	2014-02-01	2	4
2014-05-01	32	2014-02-01	2	5
2014-06-01	31	2014-03-01	3	6
2014-07-01	35	2014-03-01	3	7
2014-08-01	47	2014-03-01	3	8
2014-09-01	29	2014-04-01	4	9
2014-10-01	42	2014-04-01	4	10
2014-11-01	50	2014-04-01	4	11
2014-12-01	45	2014-01-01	1	12
2015-01-01	58	2015-01-01	1	1
2015-02-01	54	2015-01-01	1	2
2015-03-01	61	2015-02-01	2	3
2015-04-01	57	2015-02-01	2	4
2015-05-01	68	2015-02-01	2	5
2015-06-01	61	2015-03-01	3	6
2015-07-01	49	2015-03-01	3	7
2015-08-01	30	2015-03-01	3	8
2015-09-01	60	2015-04-01	4	9
2015-10-01	41	2015-04-01	4	10
2015-11-01	62	2015-04-01	4	11
2015-12-01	57	2015-01-01	1	12
2016-01-01	41	2016-01-01	1	1
2016-02-01	38	2016-01-01	1	2
2016-03-01	40	2016-02-01	2	3
2016-04-01	45	2016-02-01	2	4
2016-05-01	51	2016-02-01	2	5
2016-06-01	42	2016-03-01	3	6
2016-07-01	28	2016-03-01	3	7
2016-08-01	28	2016-03-01	3	8
2016-09-01	51	2016-04-01	4	9
2016-10-01	47	2016-04-01	4	10
2016-11-01	43	2016-04-01	4	11
2016-12-01	48	2016-01-01	1	12
2017-01-01	37	2017-01-01	1	1
2017-02-01	65	2017-01-01	1	2
2017-03-01	46	2017-02-01	2	3
2017-04-01	62	2017-02-01	2	4
2017-05-01	64	2017-02-01	2	5
2017-06-01	38	2017-03-01	3	6
2017-07-01	64	2017-03-01	3	7
2017-08-01	37	2017-03-01	3	8
2017-09-01	23	2017-04-01	4	9
2017-10-01	33	2017-04-01	4	10
2017-11-01	50	2017-04-01	4	11
2017-12-01	46	2017-01-01	1	12
2018-01-01	47	2018-01-01	1	1
2018-02-01	43	2018-01-01	1	2
2018-03-01	46	2018-02-01	2	3
2018-04-01	51	2018-02-01	2	4
2018-05-01	53	2018-02-01	2	5
2018-06-01	66	2018-03-01	3	6
2018-07-01	44	2018-03-01	3	7
2018-08-01	53	2018-03-01	3	8
2018-09-01	43	2018-04-01	4	9
2018-10-01	32	2018-04-01	4	10
2018-11-01	60	2018-04-01	4	11
2018-12-01	39	2018-01-01	1	12
2019-01-01	61	2019-01-01	1	1
2019-02-01	45	2019-01-01	1	2
2019-03-01	45	2019-02-01	2	3
2019-04-01	48	2019-02-01	2	4
2019-05-01	57	2019-02-01	2	5
2019-06-01	43	2019-03-01	3	6
2019-07-01	56	2019-03-01	3	7
2019-08-01	41	2019-03-01	3	8
2019-09-01	34	2019-04-01	4	9
2019-10-01	48	2019-04-01	4	10
2019-11-01	53	2019-04-01	4	11
2019-12-01	36	2019-01-01	1	12
2020-01-01	41	2020-01-01	1	1
2020-02-01	59	2020-01-01	1	2
2020-03-01	92	2020-02-01	2	3
2020-04-01	42	2020-02-01	2	4
2020-05-01	51	2020-02-01	2	5
2020-06-01	62	2020-03-01	3	6
2020-07-01	35	2020-03-01	3	7

## Sheet: geoMap Sarcoidosis 2010
Category: All categories
Country	sarcoidosis: (01/01/2010 - 11/07/2020)			Population (millions)
Ireland	100			4.9
United States	76			>300
United Kingdom	56			66.7
Australia	56			25
New Zealand	56			4.9
Canada	52			>30
Puerto Rico	48			3.2 (US?)
Lebanon	44			6.8
South Africa	40			57.8
Jordan	40			10
Spain	36			46.9
Pakistan	28			212
Uruguay	28			3.4
Sri Lanka	28			21.7
Dominican Republic	24			10.6
Chile	24			18.7
Hungary	24			9.8
Egypt	20			98.4
India	20			>1000
Bangladesh	20			161
Colombia	20			49.7
United Arab Emirates	20			9.6
Israel	20			8.9
Argentina	20			44.5
Singapore	16			5.6
Ecuador	16			17.1
Nigeria	16			196
South Korea	16			51.6
Malaysia	16			31.5
Saudi Arabia	16			33.7
Philippines	16			106.7
Mexico	16			126.2
Venezuela	12			28.9
Norway	12			5.4
Peru	12			32
Netherlands	12			17.3
Sweden	8			10.2
Portugal	8			10.3
Taiwan	8			23.8
Greece	8			10.7
Romania	8			19.4
Finland	8			5.5
Denmark	8			5.8
Switzerland	8			11.5
Belgium	8			11.5
Iran	8			81.8
Thailand	4			69.4
Vietnam	4			95.5
Poland	4			38
Italy	4			60.4
Indonesia	4			267.7
Germany	4			83
Turkey	4			82
France	<1			67
Russia	<1			144.5
Japan	<1			126.5
Brazil	<1			209.5

## Sheet: Sarcoidosis Canada 2010
	Value	Year	Month	Season	Season date
2010-01-01	96	2010	1	1	2010-01-01
2010-02-01	69	2010	2	1	2010-01-01
2010-03-01	79	2010	3	2	2010-02-01
2010-04-01	76	2010	4	2	2010-02-01
2010-05-01	63	2010	5	2	2010-02-01
2010-06-01	75	2010	6	3	2010-03-01
2010-07-01	58	2010	7	3	2010-03-01
2010-08-01	69	2010	8	3	2010-03-01
2010-09-01	74	2010	9	4	2010-04-01
2010-10-01	64	2010	10	4	2010-04-01
2010-11-01	70	2010	11	4	2010-04-01
2010-12-01	73	2010	12	1	2010-01-01
2011-01-01	78	2011	1	1	2011-01-01
2011-02-01	74	2011	2	1	2011-01-01
2011-03-01	77	2011	3	2	2011-02-01
2011-04-01	74	2011	4	2	2011-02-01
2011-05-01	72	2011	5	2	2011-02-01
2011-06-01	62	2011	6	3	2011-03-01
2011-07-01	72	2011	7	3	2011-03-01
2011-08-01	65	2011	8	3	2011-03-01
2011-09-01	90	2011	9	4	2011-04-01
2011-10-01	90	2011	10	4	2011-04-01
2011-11-01	88	2011	11	4	2011-04-01
2011-12-01	75	2011	12	1	2011-01-01
2012-01-01	89	2012	1	1	2012-01-01
2012-02-01	70	2012	2	1	2012-01-01
2012-03-01	67	2012	3	2	2012-02-01
2012-04-01	80	2012	4	2	2012-02-01
2012-05-01	64	2012	5	2	2012-02-01
2012-06-01	56	2012	6	3	2012-03-01
2012-07-01	75	2012	7	3	2012-03-01
2012-08-01	80	2012	8	3	2012-03-01
2012-09-01	83	2012	9	4	2012-04-01
2012-10-01	79	2012	10	4	2012-04-01
2012-11-01	55	2012	11	4	2012-04-01
2012-12-01	87	2012	12	1	2012-01-01
2013-01-01	67	2013	1	1	2013-01-01
2013-02-01	87	2013	2	1	2013-01-01
2013-03-01	85	2013	3	2	2013-02-01
2013-04-01	57	2013	4	2	2013-02-01
2013-05-01	64	2013	5	2	2013-02-01
2013-06-01	70	2013	6	3	2013-03-01
2013-07-01	87	2013	7	3	2013-03-01
2013-08-01	71	2013	8	3	2013-03-01
2013-09-01	88	2013	9	4	2013-04-01
2013-10-01	73	2013	10	4	2013-04-01
2013-11-01	77	2013	11	4	2013-04-01
2013-12-01	68	2013	12	1	2013-01-01
2014-01-01	78	2014	1	1	2014-01-01
2014-02-01	69	2014	2	1	2014-01-01
2014-03-01	77	2014	3	2	2014-02-01
2014-04-01	66	2014	4	2	2014-02-01
2014-05-01	71	2014	5	2	2014-02-01
2014-06-01	68	2014	6	3	2014-03-01
2014-07-01	68	2014	7	3	2014-03-01
2014-08-01	75	2014	8	3	2014-03-01
2014-09-01	72	2014	9	4	2014-04-01
2014-10-01	61	2014	10	4	2014-04-01
2014-11-01	92	2014	11	4	2014-04-01
2014-12-01	81	2014	12	1	2014-01-01
2015-01-01	88	2015	1	1	2015-01-01
2015-02-01	70	2015	2	1	2015-01-01
2015-03-01	71	2015	3	2	2015-02-01
2015-04-01	69	2015	4	2	2015-02-01
2015-05-01	71	2015	5	2	2015-02-01
2015-06-01	66	2015	6	3	2015-03-01
2015-07-01	57	2015	7	3	2015-03-01
2015-08-01	44	2015	8	3	2015-03-01
2015-09-01	100	2015	9	4	2015-04-01
2015-10-01	78	2015	10	4	2015-04-01
2015-11-01	81	2015	11	4	2015-04-01
2015-12-01	75	2015	12	1	2015-01-01
2016-01-01	64	2016	1	1	2016-01-01
2016-02-01	55	2016	2	1	2016-01-01
2016-03-01	60	2016	3	2	2016-02-01
2016-04-01	72	2016	4	2	2016-02-01
2016-05-01	78	2016	5	2	2016-02-01
2016-06-01	68	2016	6	3	2016-03-01
2016-07-01	65	2016	7	3	2016-03-01
2016-08-01	62	2016	8	3	2016-03-01
2016-09-01	60	2016	9	4	2016-04-01
2016-10-01	56	2016	10	4	2016-04-01
2016-11-01	61	2016	11	4	2016-04-01
2016-12-01	46	2016	12	1	2016-01-01
2017-01-01	74	2017	1	1	2017-01-01
2017-02-01	78	2017	2	1	2017-01-01
2017-03-01	67	2017	3	2	2017-02-01
2017-04-01	78	2017	4	2	2017-02-01
2017-05-01	55	2017	5	2	2017-02-01
2017-06-01	82	2017	6	3	2017-03-01
2017-07-01	68	2017	7	3	2017-03-01
2017-08-01	71	2017	8	3	2017-03-01
2017-09-01	74	2017	9	4	2017-04-01
2017-10-01	69	2017	10	4	2017-04-01
2017-11-01	67	2017	11	4	2017-04-01
2017-12-01	77	2017	12	1	2017-01-01
2018-01-01	74	2018	1	1	2018-01-01
2018-02-01	61	2018	2	1	2018-01-01
2018-03-01	72	2018	3	2	2018-02-01
2018-04-01	83	2018	4	2	2018-02-01
2018-05-01	85	2018	5	2	2018-02-01
2018-06-01	77	2018	6	3	2018-03-01
2018-07-01	67	2018	7	3	2018-03-01
2018-08-01	68	2018	8	3	2018-03-01
2018-09-01	72	2018	9	4	2018-04-01
2018-10-01	64	2018	10	4	2018-04-01
2018-11-01	72	2018	11	4	2018-04-01
2018-12-01	71	2018	12	1	2018-01-01
2019-01-01	79	2019	1	1	2019-01-01
2019-02-01	58	2019	2	1	2019-01-01
2019-03-01	73	2019	3	2	2019-02-01
2019-04-01	83	2019	4	2	2019-02-01
2019-05-01	70	2019	5	2	2019-02-01
2019-06-01	75	2019	6	3	2019-03-01
2019-07-01	72	2019	7	3	2019-03-01
2019-08-01	66	2019	8	3	2019-03-01
2019-09-01	76	2019	9	4	2019-04-01
2019-10-01	49	2019	10	4	2019-04-01
2019-11-01	62	2019	11	4	2019-04-01
2019-12-01	54	2019	12	1	2019-01-01
2020-01-01	65	2020	1	1	2020-01-01
2020-02-01	66	2020	2	1	2020-01-01
2020-03-01	84	2020	3	2	2020-02-01
2020-04-01	68	2020	4	2	2020-02-01
2020-05-01	69	2020	5	2	2020-02-01
2020-06-01	71	2020	6	3	2020-03-01
2020-07-01	63	2020	7	3	2020-03-01

## Sheet: Sarcoidosis Australia 2010
Month	sarcoidosis: (Australia)	Season date
2010-01-01	52	2010-01-01	1	1
2010-02-01	74	2010-01-01	1	2
2010-03-01	100	2010-02-01	2	3
2010-04-01	81	2010-02-01	2	4
2010-05-01	76	2010-02-01	2	5
2010-06-01	51	2010-03-01	3	6
2010-07-01	70	2010-03-01	3	7
2010-08-01	65	2010-03-01	3	8
2010-09-01	81	2010-04-01	4	9
2010-10-01	82	2010-04-01	4	10
2010-11-01	72	2010-04-01	4	11
2010-12-01	45	2010-01-01	1	12
2011-01-01	43	2011-01-01	1	1
2011-02-01	84	2011-01-01	1	2
2011-03-01	57	2011-02-01	2	3
2011-04-01	59	2011-02-01	2	4
2011-05-01	54	2011-02-01	2	5
2011-06-01	64	2011-03-01	3	6
2011-07-01	68	2011-03-01	3	7
2011-08-01	71	2011-03-01	3	8
2011-09-01	99	2011-04-01	4	9
2011-10-01	83	2011-04-01	4	10
2011-11-01	65	2011-04-01	4	11
2011-12-01	74	2011-01-01	1	12
2012-01-01	84	2012-01-01	1	1
2012-02-01	54	2012-01-01	1	2
2012-03-01	71	2012-02-01	2	3
2012-04-01	47	2012-02-01	2	4
2012-05-01	77	2012-02-01	2	5
2012-06-01	71	2012-03-01	3	6
2012-07-01	85	2012-03-01	3	7
2012-08-01	100	2012-03-01	3	8
2012-09-01	59	2012-04-01	4	9
2012-10-01	73	2012-04-01	4	10
2012-11-01	71	2012-04-01	4	11
2012-12-01	54	2012-01-01	1	12
2013-01-01	53	2013-01-01	1	1
2013-02-01	61	2013-01-01	1	2
2013-03-01	79	2013-02-01	2	3
2013-04-01	69	2013-02-01	2	4
2013-05-01	51	2013-02-01	2	5
2013-06-01	95	2013-03-01	3	6
2013-07-01	71	2013-03-01	3	7
2013-08-01	68	2013-03-01	3	8
2013-09-01	52	2013-04-01	4	9
2013-10-01	61	2013-04-01	4	10
2013-11-01	55	2013-04-01	4	11
2013-12-01	43	2013-01-01	1	12
2014-01-01	56	2014-01-01	1	1
2014-02-01	66	2014-01-01	1	2
2014-03-01	81	2014-02-01	2	3
2014-04-01	85	2014-02-01	2	4
2014-05-01	89	2014-02-01	2	5
2014-06-01	69	2014-03-01	3	6
2014-07-01	66	2014-03-01	3	7
2014-08-01	79	2014-03-01	3	8
2014-09-01	67	2014-04-01	4	9
2014-10-01	79	2014-04-01	4	10
2014-11-01	66	2014-04-01	4	11
2014-12-01	51	2014-01-01	1	12
2015-01-01	50	2015-01-01	1	1
2015-02-01	56	2015-01-01	1	2
2015-03-01	74	2015-02-01	2	3
2015-04-01	69	2015-02-01	2	4
2015-05-01	58	2015-02-01	2	5
2015-06-01	62	2015-03-01	3	6
2015-07-01	66	2015-03-01	3	7
2015-08-01	59	2015-03-01	3	8
2015-09-01	54	2015-04-01	4	9
2015-10-01	61	2015-04-01	4	10
2015-11-01	61	2015-04-01	4	11
2015-12-01	66	2015-01-01	1	12
2016-01-01	56	2016-01-01	1	1
2016-02-01	49	2016-01-01	1	2
2016-03-01	40	2016-02-01	2	3
2016-04-01	41	2016-02-01	2	4
2016-05-01	39	2016-02-01	2	5
2016-06-01	57	2016-03-01	3	6
2016-07-01	51	2016-03-01	3	7
2016-08-01	66	2016-03-01	3	8
2016-09-01	51	2016-04-01	4	9
2016-10-01	53	2016-04-01	4	10
2016-11-01	54	2016-04-01	4	11
2016-12-01	58	2016-01-01	1	12
2017-01-01	58	2017-01-01	1	1
2017-02-01	59	2017-01-01	1	2
2017-03-01	57	2017-02-01	2	3
2017-04-01	50	2017-02-01	2	4
2017-05-01	55	2017-02-01	2	5
2017-06-01	65	2017-03-01	3	6
2017-07-01	61	2017-03-01	3	7
2017-08-01	75	2017-03-01	3	8
2017-09-01	56	2017-04-01	4	9
2017-10-01	70	2017-04-01	4	10
2017-11-01	59	2017-04-01	4	11
2017-12-01	53	2017-01-01	1	12
2018-01-01	52	2018-01-01	1	1
2018-02-01	46	2018-01-01	1	2
2018-03-01	74	2018-02-01	2	3
2018-04-01	72	2018-02-01	2	4
2018-05-01	80	2018-02-01	2	5
2018-06-01	65	2018-03-01	3	6
2018-07-01	68	2018-03-01	3	7
2018-08-01	77	2018-03-01	3	8
2018-09-01	72	2018-04-01	4	9
2018-10-01	81	2018-04-01	4	10
2018-11-01	68	2018-04-01	4	11
2018-12-01	50	2018-01-01	1	12
2019-01-01	45	2019-01-01	1	1
2019-02-01	76	2019-01-01	1	2
2019-03-01	64	2019-02-01	2	3
2019-04-01	68	2019-02-01	2	4
2019-05-01	60	2019-02-01	2	5
2019-06-01	62	2019-03-01	3	6
2019-07-01	72	2019-03-01	3	7
2019-08-01	66	2019-03-01	3	8
2019-09-01	62	2019-04-01	4	9
2019-10-01	77	2019-04-01	4	10
2019-11-01	80	2019-04-01	4	11
2019-12-01	57	2019-01-01	1	12
2020-01-01	67	2020-01-01	1	1
2020-02-01	64	2020-01-01	1	2
2020-03-01	68	2020-02-01	2	3
2020-04-01	59	2020-02-01	2	4
2020-05-01	61	2020-02-01	2	5
2020-06-01	71	2020-03-01	3	6
2020-07-01	85	2020-03-01	3	7

[truncated: 1 more sheets: Northern Hemisphere]
