# Supplementary material for: Internet search results correlate with seasonal variation of sarcoidosis
Source: BMC Pulm Med. 2021 Jul 13;21:227. doi: 10.1186/s12890-021-01602-7 (PMC8276386; doi:10.1186/s12890-021-01602-7)
Supplement: Supplementary file 2 — Additional file 2. Raw search results for term "Sarcoid" by month and country. [file 12890_2021_1602_MOESM2_ESM.xlsx]

## Sheet: Sheet1
Internet search results correlate with seasonal variation of sarcoidosis
Amanda Stanton1, Steven J Katz1*
1 Department of Medicine, University of Alberta, Edmonton, Alberta, Canada
	8-130 Clinical Sciences Building, University of Alberta
	Edmonton, Alberta, Canada, T6G 2S3
* Corresponding author
Email: steven.katz@ualberta.ca (SJK)

## Sheet: Sarcoid UK 2010
Month	sarcoid: (United Kingdom)	Season date
2010-01-01	73	2010-01-01	1	1
2010-02-01	52	2010-01-01	1	2
2010-03-01	61	2010-02-01	2	3
2010-04-01	87	2010-02-01	2	4
2010-05-01	54	2010-02-01	2	5
2010-06-01	87	2010-03-01	3	6
2010-07-01	98	2010-03-01	3	7
2010-08-01	57	2010-03-01	3	8
2010-09-01	69	2010-04-01	4	9
2010-10-01	48	2010-04-01	4	10
2010-11-01	59	2010-04-01	4	11
2010-12-01	60	2010-01-01	1	12
2011-01-01	97	2011-01-01	1	1
2011-02-01	70	2011-01-01	1	2
2011-03-01	75	2011-02-01	2	3
2011-04-01	68	2011-02-01	2	4
2011-05-01	76	2011-02-01	2	5
2011-06-01	58	2011-03-01	3	6
2011-07-01	79	2011-03-01	3	7
2011-08-01	70	2011-03-01	3	8
2011-09-01	53	2011-04-01	4	9
2011-10-01	52	2011-04-01	4	10
2011-11-01	70	2011-04-01	4	11
2011-12-01	31	2011-01-01	1	12
2012-01-01	44	2012-01-01	1	1
2012-02-01	49	2012-01-01	1	2
2012-03-01	55	2012-02-01	2	3
2012-04-01	65	2012-02-01	2	4
2012-05-01	85	2012-02-01	2	5
2012-06-01	56	2012-03-01	3	6
2012-07-01	100	2012-03-01	3	7
2012-08-01	63	2012-03-01	3	8
2012-09-01	71	2012-04-01	4	9
2012-10-01	100	2012-04-01	4	10
2012-11-01	74	2012-04-01	4	11
2012-12-01	24	2012-01-01	1	12
2013-01-01	46	2013-01-01	1	1
2013-02-01	50	2013-01-01	1	2
2013-03-01	61	2013-02-01	2	3
2013-04-01	71	2013-02-01	2	4
2013-05-01	91	2013-02-01	2	5
2013-06-01	100	2013-03-01	3	6
2013-07-01	79	2013-03-01	3	7
2013-08-01	75	2013-03-01	3	8
2013-09-01	98	2013-04-01	4	9
2013-10-01	63	2013-04-01	4	10
2013-11-01	36	2013-04-01	4	11
2013-12-01	52	2013-01-01	1	12
2014-01-01	53	2014-01-01	1	1
2014-02-01	64	2014-01-01	1	2
2014-03-01	56	2014-02-01	2	3
2014-04-01	61	2014-02-01	2	4
2014-05-01	72	2014-02-01	2	5
2014-06-01	61	2014-03-01	3	6
2014-07-01	64	2014-03-01	3	7
2014-08-01	65	2014-03-01	3	8
2014-09-01	77	2014-04-01	4	9
2014-10-01	70	2014-04-01	4	10
2014-11-01	55	2014-04-01	4	11
2014-12-01	60	2014-01-01	1	12
2015-01-01	66	2015-01-01	1	1
2015-02-01	54	2015-01-01	1	2
2015-03-01	79	2015-02-01	2	3
2015-04-01	89	2015-02-01	2	4
2015-05-01	68	2015-02-01	2	5
2015-06-01	69	2015-03-01	3	6
2015-07-01	69	2015-03-01	3	7
2015-08-01	76	2015-03-01	3	8
2015-09-01	72	2015-04-01	4	9
2015-10-01	79	2015-04-01	4	10
2015-11-01	48	2015-04-01	4	11
2015-12-01	44	2015-01-01	1	12
2016-01-01	58	2016-01-01	1	1
2016-02-01	73	2016-01-01	1	2
2016-03-01	72	2016-02-01	2	3
2016-04-01	85	2016-02-01	2	4
2016-05-01	79	2016-02-01	2	5
2016-06-01	74	2016-03-01	3	6
2016-07-01	62	2016-03-01	3	7
2016-08-01	83	2016-03-01	3	8
2016-09-01	60	2016-04-01	4	9
2016-10-01	57	2016-04-01	4	10
2016-11-01	58	2016-04-01	4	11
2016-12-01	56	2016-01-01	1	12
2017-01-01	55	2017-01-01	1	1
2017-02-01	65	2017-01-01	1	2
2017-03-01	96	2017-02-01	2	3
2017-04-01	92	2017-02-01	2	4
2017-05-01	79	2017-02-01	2	5
2017-06-01	98	2017-03-01	3	6
2017-07-01	75	2017-03-01	3	7
2017-08-01	74	2017-03-01	3	8
2017-09-01	82	2017-04-01	4	9
2017-10-01	62	2017-04-01	4	10
2017-11-01	78	2017-04-01	4	11
2017-12-01	50	2017-01-01	1	12
2018-01-01	61	2018-01-01	1	1
2018-02-01	54	2018-01-01	1	2
2018-03-01	66	2018-02-01	2	3
2018-04-01	88	2018-02-01	2	4
2018-05-01	66	2018-02-01	2	5
2018-06-01	87	2018-03-01	3	6
2018-07-01	56	2018-03-01	3	7
2018-08-01	66	2018-03-01	3	8
2018-09-01	48	2018-04-01	4	9
2018-10-01	62	2018-04-01	4	10
2018-11-01	54	2018-04-01	4	11
2018-12-01	57	2018-01-01	1	12
2019-01-01	47	2019-01-01	1	1
2019-02-01	64	2019-01-01	1	2
2019-03-01	92	2019-02-01	2	3
2019-04-01	67	2019-02-01	2	4
2019-05-01	68	2019-02-01	2	5
2019-06-01	67	2019-03-01	3	6
2019-07-01	60	2019-03-01	3	7
2019-08-01	51	2019-03-01	3	8
2019-09-01	48	2019-04-01	4	9
2019-10-01	48	2019-04-01	4	10
2019-11-01	60	2019-04-01	4	11
2019-12-01	41	2019-01-01	1	12
2020-01-01	69	2020-01-01	1	1
2020-02-01	62	2020-01-01	1	2
2020-03-01	95	2020-02-01	2	3
2020-04-01	73	2020-02-01	2	4
2020-05-01	71	2020-02-01	2	5
2020-06-01	51	2020-03-01	3	6
2020-07-01	34	2020-03-01	3	7

## Sheet: Sarcoid South Africa 2010
Month	sarcoid: (South Africa)	Season date
2010-01-01	0	2010-01-01	1	1
2010-02-01	0	2010-01-01	1	2
2010-03-01	0	2010-02-01	2	3
2010-04-01	43	2010-02-01	2	4
2010-05-01	0	2010-02-01	2	5
2010-06-01	0	2010-03-01	3	6
2010-07-01	0	2010-03-01	3	7
2010-08-01	0	2010-03-01	3	8
2010-09-01	0	2010-04-01	4	9
2010-10-01	0	2010-04-01	4	10
2010-11-01	0	2010-04-01	4	11
2010-12-01	100	2010-01-01	1	12
2011-01-01	20	2011-01-01	1	1
2011-02-01	0	2011-01-01	1	2
2011-03-01	0	2011-02-01	2	3
2011-04-01	0	2011-02-01	2	4
2011-05-01	18	2011-02-01	2	5
2011-06-01	19	2011-03-01	3	6
2011-07-01	0	2011-03-01	3	7
2011-08-01	32	2011-03-01	3	8
2011-09-01	16	2011-04-01	4	9
2011-10-01	0	2011-04-01	4	10
2011-11-01	16	2011-04-01	4	11
2011-12-01	18	2011-01-01	1	12
2012-01-01	15	2012-01-01	1	1
2012-02-01	14	2012-01-01	1	2
2012-03-01	13	2012-02-01	2	3
2012-04-01	14	2012-02-01	2	4
2012-05-01	0	2012-02-01	2	5
2012-06-01	0	2012-03-01	3	6
2012-07-01	13	2012-03-01	3	7
2012-08-01	12	2012-03-01	3	8
2012-09-01	12	2012-04-01	4	9
2012-10-01	0	2012-04-01	4	10
2012-11-01	12	2012-04-01	4	11
2012-12-01	15	2012-01-01	1	12
2013-01-01	12	2013-01-01	1	1
2013-02-01	0	2013-01-01	1	2
2013-03-01	12	2013-02-01	2	3
2013-04-01	22	2013-02-01	2	4
2013-05-01	0	2013-02-01	2	5
2013-06-01	12	2013-03-01	3	6
2013-07-01	20	2013-03-01	3	7
2013-08-01	0	2013-03-01	3	8
2013-09-01	10	2013-04-01	4	9
2013-10-01	12	2013-04-01	4	10
2013-11-01	0	2013-04-01	4	11
2013-12-01	10	2013-01-01	1	12
2014-01-01	5	2014-01-01	1	1
2014-02-01	6	2014-01-01	1	2
2014-03-01	5	2014-02-01	2	3
2014-04-01	6	2014-02-01	2	4
2014-05-01	6	2014-02-01	2	5
2014-06-01	13	2014-03-01	3	6
2014-07-01	12	2014-03-01	3	7
2014-08-01	12	2014-03-01	3	8
2014-09-01	6	2014-04-01	4	9
2014-10-01	6	2014-04-01	4	10
2014-11-01	0	2014-04-01	4	11
2014-12-01	0	2014-01-01	1	12
2015-01-01	6	2015-01-01	1	1
2015-02-01	6	2015-01-01	1	2
2015-03-01	0	2015-02-01	2	3
2015-04-01	6	2015-02-01	2	4
2015-05-01	6	2015-02-01	2	5
2015-06-01	0	2015-03-01	3	6
2015-07-01	5	2015-03-01	3	7
2015-08-01	5	2015-03-01	3	8
2015-09-01	10	2015-04-01	4	9
2015-10-01	0	2015-04-01	4	10
2015-11-01	0	2015-04-01	4	11
2015-12-01	6	2015-01-01	1	12
2016-01-01	5	2016-01-01	1	1
2016-02-01	10	2016-01-01	1	2
2016-03-01	5	2016-02-01	2	3
2016-04-01	5	2016-02-01	2	4
2016-05-01	5	2016-02-01	2	5
2016-06-01	8	2016-03-01	3	6
2016-07-01	7	2016-03-01	3	7
2016-08-01	0	2016-03-01	3	8
2016-09-01	5	2016-04-01	4	9
2016-10-01	5	2016-04-01	4	10
2016-11-01	5	2016-04-01	4	11
2016-12-01	22	2016-01-01	1	12
2017-01-01	5	2017-01-01	1	1
2017-02-01	10	2017-01-01	1	2
2017-03-01	0	2017-02-01	2	3
2017-04-01	0	2017-02-01	2	4
2017-05-01	5	2017-02-01	2	5
2017-06-01	5	2017-03-01	3	6
2017-07-01	10	2017-03-01	3	7
2017-08-01	9	2017-03-01	3	8
2017-09-01	5	2017-04-01	4	9
2017-10-01	11	2017-04-01	4	10
2017-11-01	7	2017-04-01	4	11
2017-12-01	0	2017-01-01	1	12
2018-01-01	9	2018-01-01	1	1
2018-02-01	0	2018-01-01	1	2
2018-03-01	4	2018-02-01	2	3
2018-04-01	9	2018-02-01	2	4
2018-05-01	4	2018-02-01	2	5
2018-06-01	0	2018-03-01	3	6
2018-07-01	5	2018-03-01	3	7
2018-08-01	4	2018-03-01	3	8
2018-09-01	4	2018-04-01	4	9
2018-10-01	4	2018-04-01	4	10
2018-11-01	4	2018-04-01	4	11
2018-12-01	0	2018-01-01	1	12
2019-01-01	9	2019-01-01	1	1
2019-02-01	9	2019-01-01	1	2
2019-03-01	0	2019-02-01	2	3
2019-04-01	0	2019-02-01	2	4
2019-05-01	4	2019-02-01	2	5
2019-06-01	0	2019-03-01	3	6
2019-07-01	4	2019-03-01	3	7
2019-08-01	0	2019-03-01	3	8
2019-09-01	4	2019-04-01	4	9
2019-10-01	4	2019-04-01	4	10
2019-11-01	8	2019-04-01	4	11
2019-12-01	0	2019-01-01	1	12
2020-01-01	4	2020-01-01	1	1
2020-02-01	4	2020-01-01	1	2
2020-03-01	7	2020-02-01	2	3
2020-04-01	4	2020-02-01	2	4
2020-05-01	3	2020-02-01	2	5
2020-06-01	0	2020-03-01	3	6
2020-07-01	0	2020-03-01	3	7

## Sheet: Sarcoid NZ 2010
Month	sarcoid: (New Zealand)	Season date
2010-01-01	56	2010-01-01	1	1
2010-02-01	0	2010-01-01	1	2
2010-03-01	49	2010-02-01	2	3
2010-04-01	0	2010-02-01	2	4
2010-05-01	49	2010-02-01	2	5
2010-06-01	0	2010-03-01	3	6
2010-07-01	0	2010-03-01	3	7
2010-08-01	0	2010-03-01	3	8
2010-09-01	0	2010-04-01	4	9
2010-10-01	100	2010-04-01	4	10
2010-11-01	0	2010-04-01	4	11
2010-12-01	0	2010-01-01	1	12
2011-01-01	0	2011-01-01	1	1
2011-02-01	36	2011-01-01	1	2
2011-03-01	0	2011-02-01	2	3
2011-04-01	33	2011-02-01	2	4
2011-05-01	0	2011-02-01	2	5
2011-06-01	0	2011-03-01	3	6
2011-07-01	0	2011-03-01	3	7
2011-08-01	0	2011-03-01	3	8
2011-09-01	29	2011-04-01	4	9
2011-10-01	0	2011-04-01	4	10
2011-11-01	28	2011-04-01	4	11
2011-12-01	30	2011-01-01	1	12
2012-01-01	28	2012-01-01	1	1
2012-02-01	28	2012-01-01	1	2
2012-03-01	0	2012-02-01	2	3
2012-04-01	53	2012-02-01	2	4
2012-05-01	24	2012-02-01	2	5
2012-06-01	25	2012-03-01	3	6
2012-07-01	24	2012-03-01	3	7
2012-08-01	23	2012-03-01	3	8
2012-09-01	23	2012-04-01	4	9
2012-10-01	0	2012-04-01	4	10
2012-11-01	23	2012-04-01	4	11
2012-12-01	24	2012-01-01	1	12
2013-01-01	22	2013-01-01	1	1
2013-02-01	46	2013-01-01	1	2
2013-03-01	0	2013-02-01	2	3
2013-04-01	20	2013-02-01	2	4
2013-05-01	39	2013-02-01	2	5
2013-06-01	20	2013-03-01	3	6
2013-07-01	19	2013-03-01	3	7
2013-08-01	19	2013-03-01	3	8
2013-09-01	19	2013-04-01	4	9
2013-10-01	19	2013-04-01	4	10
2013-11-01	38	2013-04-01	4	11
2013-12-01	20	2013-01-01	1	12
2014-01-01	28	2014-01-01	1	1
2014-02-01	20	2014-01-01	1	2
2014-03-01	26	2014-02-01	2	3
2014-04-01	36	2014-02-01	2	4
2014-05-01	18	2014-02-01	2	5
2014-06-01	0	2014-03-01	3	6
2014-07-01	19	2014-03-01	3	7
2014-08-01	19	2014-03-01	3	8
2014-09-01	56	2014-04-01	4	9
2014-10-01	37	2014-04-01	4	10
2014-11-01	19	2014-04-01	4	11
2014-12-01	0	2014-01-01	1	12
2015-01-01	28	2015-01-01	1	1
2015-02-01	19	2015-01-01	1	2
2015-03-01	17	2015-02-01	2	3
2015-04-01	18	2015-02-01	2	4
2015-05-01	17	2015-02-01	2	5
2015-06-01	17	2015-03-01	3	6
2015-07-01	0	2015-03-01	3	7
2015-08-01	16	2015-03-01	3	8
2015-09-01	16	2015-04-01	4	9
2015-10-01	16	2015-04-01	4	10
2015-11-01	16	2015-04-01	4	11
2015-12-01	0	2015-01-01	1	12
2016-01-01	17	2016-01-01	1	1
2016-02-01	17	2016-01-01	1	2
2016-03-01	16	2016-02-01	2	3
2016-04-01	17	2016-02-01	2	4
2016-05-01	31	2016-02-01	2	5
2016-06-01	0	2016-03-01	3	6
2016-07-01	17	2016-03-01	3	7
2016-08-01	17	2016-03-01	3	8
2016-09-01	17	2016-04-01	4	9
2016-10-01	17	2016-04-01	4	10
2016-11-01	24	2016-04-01	4	11
2016-12-01	0	2016-01-01	1	12
2017-01-01	0	2017-01-01	1	1
2017-02-01	0	2017-01-01	1	2
2017-03-01	0	2017-02-01	2	3
2017-04-01	23	2017-02-01	2	4
2017-05-01	30	2017-02-01	2	5
2017-06-01	16	2017-03-01	3	6
2017-07-01	16	2017-03-01	3	7
2017-08-01	30	2017-03-01	3	8
2017-09-01	16	2017-04-01	4	9
2017-10-01	23	2017-04-01	4	10
2017-11-01	15	2017-04-01	4	11
2017-12-01	0	2017-01-01	1	12
2018-01-01	15	2018-01-01	1	1
2018-02-01	63	2018-01-01	1	2
2018-03-01	21	2018-02-01	2	3
2018-04-01	0	2018-02-01	2	4
2018-05-01	0	2018-02-01	2	5
2018-06-01	0	2018-03-01	3	6
2018-07-01	15	2018-03-01	3	7
2018-08-01	14	2018-03-01	3	8
2018-09-01	31	2018-04-01	4	9
2018-10-01	46	2018-04-01	4	10
2018-11-01	0	2018-04-01	4	11
2018-12-01	16	2018-01-01	1	12
2019-01-01	15	2019-01-01	1	1
2019-02-01	31	2019-01-01	1	2
2019-03-01	14	2019-02-01	2	3
2019-04-01	15	2019-02-01	2	4
2019-05-01	28	2019-02-01	2	5
2019-06-01	14	2019-03-01	3	6
2019-07-01	43	2019-03-01	3	7
2019-08-01	14	2019-03-01	3	8
2019-09-01	14	2019-04-01	4	9
2019-10-01	13	2019-04-01	4	10
2019-11-01	34	2019-04-01	4	11
2019-12-01	14	2019-01-01	1	12
2020-01-01	27	2020-01-01	1	1
2020-02-01	13	2020-01-01	1	2
2020-03-01	11	2020-02-01	2	3
2020-04-01	17	2020-02-01	2	4
2020-05-01	22	2020-02-01	2	5
2020-06-01	11	2020-03-01	3	6
2020-07-01	47	2020-03-01	3	7

## Sheet: Sarcoid USA 2010
Month	sarcoid: (United States)	Season date
2010-01-01	87	2010-01-01	1	1
2010-02-01	82	2010-01-01	1	2
2010-03-01	89	2010-02-01	2	3
2010-04-01	100	2010-02-01	2	4
2010-05-01	88	2010-02-01	2	5
2010-06-01	56	2010-03-01	3	6
2010-07-01	94	2010-03-01	3	7
2010-08-01	86	2010-03-01	3	8
2010-09-01	88	2010-04-01	4	9
2010-10-01	64	2010-04-01	4	10
2010-11-01	86	2010-04-01	4	11
2010-12-01	80	2010-01-01	1	12
2011-01-01	67	2011-01-01	1	1
2011-02-01	69	2011-01-01	1	2
2011-03-01	85	2011-02-01	2	3
2011-04-01	95	2011-02-01	2	4
2011-05-01	87	2011-02-01	2	5
2011-06-01	90	2011-03-01	3	6
2011-07-01	73	2011-03-01	3	7
2011-08-01	87	2011-03-01	3	8
2011-09-01	52	2011-04-01	4	9
2011-10-01	69	2011-04-01	4	10
2011-11-01	69	2011-04-01	4	11
2011-12-01	47	2011-01-01	1	12
2012-01-01	50	2012-01-01	1	1
2012-02-01	61	2012-01-01	1	2
2012-03-01	56	2012-02-01	2	3
2012-04-01	60	2012-02-01	2	4
2012-05-01	72	2012-02-01	2	5
2012-06-01	67	2012-03-01	3	6
2012-07-01	60	2012-03-01	3	7
2012-08-01	53	2012-03-01	3	8
2012-09-01	66	2012-04-01	4	9
2012-10-01	67	2012-04-01	4	10
2012-11-01	52	2012-04-01	4	11
2012-12-01	68	2012-01-01	1	12
2013-01-01	53	2013-01-01	1	1
2013-02-01	71	2013-01-01	1	2
2013-03-01	57	2013-02-01	2	3
2013-04-01	63	2013-02-01	2	4
2013-05-01	60	2013-02-01	2	5
2013-06-01	53	2013-03-01	3	6
2013-07-01	45	2013-03-01	3	7
2013-08-01	57	2013-03-01	3	8
2013-09-01	52	2013-04-01	4	9
2013-10-01	55	2013-04-01	4	10
2013-11-01	46	2013-04-01	4	11
2013-12-01	55	2013-01-01	1	12
2014-01-01	49	2014-01-01	1	1
2014-02-01	52	2014-01-01	1	2
2014-03-01	48	2014-02-01	2	3
2014-04-01	47	2014-02-01	2	4
2014-05-01	50	2014-02-01	2	5
2014-06-01	49	2014-03-01	3	6
2014-07-01	63	2014-03-01	3	7
2014-08-01	48	2014-03-01	3	8
2014-09-01	56	2014-04-01	4	9
2014-10-01	47	2014-04-01	4	10
2014-11-01	52	2014-04-01	4	11
2014-12-01	46	2014-01-01	1	12
2015-01-01	62	2015-01-01	1	1
2015-02-01	48	2015-01-01	1	2
2015-03-01	55	2015-02-01	2	3
2015-04-01	53	2015-02-01	2	4
2015-05-01	44	2015-02-01	2	5
2015-06-01	55	2015-03-01	3	6
2015-07-01	75	2015-03-01	3	7
2015-08-01	60	2015-03-01	3	8
2015-09-01	65	2015-04-01	4	9
2015-10-01	46	2015-04-01	4	10
2015-11-01	38	2015-04-01	4	11
2015-12-01	64	2015-01-01	1	12
2016-01-01	46	2016-01-01	1	1
2016-02-01	56	2016-01-01	1	2
2016-03-01	44	2016-02-01	2	3
2016-04-01	55	2016-02-01	2	4
2016-05-01	51	2016-02-01	2	5
2016-06-01	62	2016-03-01	3	6
2016-07-01	63	2016-03-01	3	7
2016-08-01	49	2016-03-01	3	8
2016-09-01	50	2016-04-01	4	9
2016-10-01	40	2016-04-01	4	10
2016-11-01	58	2016-04-01	4	11
2016-12-01	45	2016-01-01	1	12
2017-01-01	51	2017-01-01	1	1
2017-02-01	52	2017-01-01	1	2
2017-03-01	61	2017-02-01	2	3
2017-04-01	44	2017-02-01	2	4
2017-05-01	66	2017-02-01	2	5
2017-06-01	53	2017-03-01	3	6
2017-07-01	47	2017-03-01	3	7
2017-08-01	44	2017-03-01	3	8
2017-09-01	55	2017-04-01	4	9
2017-10-01	49	2017-04-01	4	10
2017-11-01	52	2017-04-01	4	11
2017-12-01	36	2017-01-01	1	12
2018-01-01	42	2018-01-01	1	1
2018-02-01	39	2018-01-01	1	2
2018-03-01	58	2018-02-01	2	3
2018-04-01	54	2018-02-01	2	4
2018-05-01	51	2018-02-01	2	5
2018-06-01	48	2018-03-01	3	6
2018-07-01	47	2018-03-01	3	7
2018-08-01	54	2018-03-01	3	8
2018-09-01	55	2018-04-01	4	9
2018-10-01	45	2018-04-01	4	10
2018-11-01	47	2018-04-01	4	11
2018-12-01	40	2018-01-01	1	12
2019-01-01	54	2019-01-01	1	1
2019-02-01	51	2019-01-01	1	2
2019-03-01	52	2019-02-01	2	3
2019-04-01	52	2019-02-01	2	4
2019-05-01	53	2019-02-01	2	5
2019-06-01	44	2019-03-01	3	6
2019-07-01	39	2019-03-01	3	7
2019-08-01	50	2019-03-01	3	8
2019-09-01	45	2019-04-01	4	9
2019-10-01	51	2019-04-01	4	10
2019-11-01	44	2019-04-01	4	11
2019-12-01	42	2019-01-01	1	12
2020-01-01	47	2020-01-01	1	1
2020-02-01	52	2020-01-01	1	2
2020-03-01	44	2020-02-01	2	3
2020-04-01	33	2020-02-01	2	4
2020-05-01	34	2020-02-01	2	5
2020-06-01	48	2020-03-01	3	6
2020-07-01	40	2020-03-01	3	7

## Sheet: Southern Hemisphere
Month	sarcoid: (Australia)	Season date
2010-01-01	0	2010-01-01	1	1
2010-02-01	23	2010-01-01	1	2
2010-03-01	20	2010-02-01	2	3
2010-04-01	0	2010-02-01	2	4
2010-05-01	51	2010-02-01	2	5
2010-06-01	63	2010-03-01	3	6
2010-07-01	20	2010-03-01	3	7
2010-08-01	0	2010-03-01	3	8
2010-09-01	38	2010-04-01	4	9
2010-10-01	73	2010-04-01	4	10
2010-11-01	37	2010-04-01	4	11
2010-12-01	100	2010-01-01	1	12
2011-01-01	40	2011-01-01	1	1
2011-02-01	41	2011-01-01	1	2
2011-03-01	35	2011-02-01	2	3
2011-04-01	13	2011-02-01	2	4
2011-05-01	35	2011-02-01	2	5
2011-06-01	24	2011-03-01	3	6
2011-07-01	18	2011-03-01	3	7
2011-08-01	33	2011-03-01	3	8
2011-09-01	68	2011-04-01	4	9
2011-10-01	21	2011-04-01	4	10
2011-11-01	16	2011-04-01	4	11
2011-12-01	17	2011-01-01	1	12
2012-01-01	16	2012-01-01	1	1
2012-02-01	26	2012-01-01	1	2
2012-03-01	33	2012-02-01	2	3
2012-04-01	50	2012-02-01	2	4
2012-05-01	9	2012-02-01	2	5
2012-06-01	19	2012-03-01	3	6
2012-07-01	18	2012-03-01	3	7
2012-08-01	18	2012-03-01	3	8
2012-09-01	27	2012-04-01	4	9
2012-10-01	21	2012-04-01	4	10
2012-11-01	17	2012-04-01	4	11
2012-12-01	36	2012-01-01	1	12
2013-01-01	45	2013-01-01	1	1
2013-02-01	34	2013-01-01	1	2
2013-03-01	46	2013-02-01	2	3
2013-04-01	15	2013-02-01	2	4
2013-05-01	15	2013-02-01	2	5
2013-06-01	54	2013-03-01	3	6
2013-07-01	7	2013-03-01	3	7
2013-08-01	21	2013-03-01	3	8
2013-09-01	26	2013-04-01	4	9
2013-10-01	14	2013-04-01	4	10
2013-11-01	18	2013-04-01	4	11
2013-12-01	12	2013-01-01	1	12
2014-01-01	25	2014-01-01	1	1
2014-02-01	34	2014-01-01	1	2
2014-03-01	20	2014-02-01	2	3
2014-04-01	32	2014-02-01	2	4
2014-05-01	38	2014-02-01	2	5
2014-06-01	12	2014-03-01	3	6
2014-07-01	34	2014-03-01	3	7
2014-08-01	26	2014-03-01	3	8
2014-09-01	30	2014-04-01	4	9
2014-10-01	36	2014-04-01	4	10
2014-11-01	22	2014-04-01	4	11
2014-12-01	31	2014-01-01	1	12
2015-01-01	15	2015-01-01	1	1
2015-02-01	11	2015-01-01	1	2
2015-03-01	14	2015-02-01	2	3
2015-04-01	29	2015-02-01	2	4
2015-05-01	34	2015-02-01	2	5
2015-06-01	17	2015-03-01	3	6
2015-07-01	30	2015-03-01	3	7
2015-08-01	29	2015-03-01	3	8
2015-09-01	30	2015-04-01	4	9
2015-10-01	25	2015-04-01	4	10
2015-11-01	13	2015-04-01	4	11
2015-12-01	17	2015-01-01	1	12
2016-01-01	14	2016-01-01	1	1
2016-02-01	35	2016-01-01	1	2
2016-03-01	16	2016-02-01	2	3
2016-04-01	23	2016-02-01	2	4
2016-05-01	22	2016-02-01	2	5
2016-06-01	27	2016-03-01	3	6
2016-07-01	31	2016-03-01	3	7
2016-08-01	23	2016-03-01	3	8
2016-09-01	31	2016-04-01	4	9
2016-10-01	30	2016-04-01	4	10
2016-11-01	40	2016-04-01	4	11
2016-12-01	24	2016-01-01	1	12
2017-01-01	23	2017-01-01	1	1
2017-02-01	37	2017-01-01	1	2
2017-03-01	17	2017-02-01	2	3
2017-04-01	22	2017-02-01	2	4
2017-05-01	15	2017-02-01	2	5
2017-06-01	33	2017-03-01	3	6
2017-07-01	32	2017-03-01	3	7
2017-08-01	36	2017-03-01	3	8
2017-09-01	45	2017-04-01	4	9
2017-10-01	18	2017-04-01	4	10
2017-11-01	52	2017-04-01	4	11
2017-12-01	13	2017-01-01	1	12
2018-01-01	21	2018-01-01	1	1
2018-02-01	25	2018-01-01	1	2
2018-03-01	29	2018-02-01	2	3
2018-04-01	27	2018-02-01	2	4
2018-05-01	48	2018-02-01	2	5
2018-06-01	39	2018-03-01	3	6
2018-07-01	27	2018-03-01	3	7
2018-08-01	26	2018-03-01	3	8
2018-09-01	34	2018-04-01	4	9
2018-10-01	35	2018-04-01	4	10
2018-11-01	27	2018-04-01	4	11
2018-12-01	16	2018-01-01	1	12
2019-01-01	26	2019-01-01	1	1
2019-02-01	22	2019-01-01	1	2
2019-03-01	25	2019-02-01	2	3
2019-04-01	50	2019-02-01	2	4
2019-05-01	22	2019-02-01	2	5
2019-06-01	37	2019-03-01	3	6
2019-07-01	23	2019-03-01	3	7
2019-08-01	22	2019-03-01	3	8
2019-09-01	20	2019-04-01	4	9
2019-10-01	24	2019-04-01	4	10
2019-11-01	22	2019-04-01	4	11
2019-12-01	20	2019-01-01	1	12
2020-01-01	24	2020-01-01	1	1
2020-02-01	25	2020-01-01	1	2
2020-03-01	14	2020-02-01	2	3
2020-04-01	29	2020-02-01	2	4
2020-05-01	16	2020-02-01	2	5
2020-06-01	33	2020-03-01	3	6
2020-07-01	15	2020-03-01	3	7
2010-01-01	56	2010-01-01	1	1
2010-02-01	0	2010-01-01	1	2
2010-03-01	49	2010-02-01	2	3
2010-04-01	0	2010-02-01	2	4
2010-05-01	49	2010-02-01	2	5
2010-06-01	0	2010-03-01	3	6
2010-07-01	0	2010-03-01	3	7
2010-08-01	0	2010-03-01	3	8
2010-09-01	0	2010-04-01	4	9
2010-10-01	100	2010-04-01	4	10
2010-11-01	0	2010-04-01	4	11
2010-12-01	0	2010-01-01	1	12
2011-01-01	0	2011-01-01	1	1
2011-02-01	36	2011-01-01	1	2
2011-03-01	0	2011-02-01	2	3
2011-04-01	33	2011-02-01	2	4
2011-05-01	0	2011-02-01	2	5
2011-06-01	0	2011-03-01	3	6
2011-07-01	0	2011-03-01	3	7
2011-08-01	0	2011-03-01	3	8
2011-09-01	29	2011-04-01	4	9
2011-10-01	0	2011-04-01	4	10
2011-11-01	28	2011-04-01	4	11
2011-12-01	30	2011-01-01	1	12
2012-01-01	28	2012-01-01	1	1
2012-02-01	28	2012-01-01	1	2
2012-03-01	0	2012-02-01	2	3
2012-04-01	53	2012-02-01	2	4
2012-05-01	24	2012-02-01	2	5
2012-06-01	25	2012-03-01	3	6
2012-07-01	24	2012-03-01	3	7
2012-08-01	23	2012-03-01	3	8
2012-09-01	23	2012-04-01	4	9
2012-10-01	0	2012-04-01	4	10
2012-11-01	23	2012-04-01	4	11
2012-12-01	24	2012-01-01	1	12
2013-01-01	22	2013-01-01	1	1
2013-02-01	46	2013-01-01	1	2
2013-03-01	0	2013-02-01	2	3
2013-04-01	20	2013-02-01	2	4
2013-05-01	39	2013-02-01	2	5
2013-06-01	20	2013-03-01	3	6
2013-07-01	19	2013-03-01	3	7
2013-08-01	19	2013-03-01	3	8
2013-09-01	19	2013-04-01	4	9
2013-10-01	19	2013-04-01	4	10
2013-11-01	38	2013-04-01	4	11
2013-12-01	20	2013-01-01	1	12
2014-01-01	28	2014-01-01	1	1
2014-02-01	20	2014-01-01	1	2
2014-03-01	26	2014-02-01	2	3
2014-04-01	36	2014-02-01	2	4
2014-05-01	18	2014-02-01	2	5
2014-06-01	0	2014-03-01	3	6
2014-07-01	19	2014-03-01	3	7
2014-08-01	19	2014-03-01	3	8
2014-09-01	56	2014-04-01	4	9
2014-10-01	37	2014-04-01	4	10
2014-11-01	19	2014-04-01	4	11
2014-12-01	0	2014-01-01	1	12
2015-01-01	28	2015-01-01	1	1
2015-02-01	19	2015-01-01	1	2
2015-03-01	17	2015-02-01	2	3
2015-04-01	18	2015-02-01	2	4
2015-05-01	17	2015-02-01	2	5
2015-06-01	17	2015-03-01	3	6
2015-07-01	0	2015-03-01	3	7
2015-08-01	16	2015-03-01	3	8
2015-09-01	16	2015-04-01	4	9
2015-10-01	16	2015-04-01	4	10
2015-11-01	16	2015-04-01	4	11
2015-12-01	0	2015-01-01	1	12
2016-01-01	17	2016-01-01	1	1
2016-02-01	17	2016-01-01	1	2
2016-03-01	16	2016-02-01	2	3
2016-04-01	17	2016-02-01	2	4
2016-05-01	31	2016-02-01	2	5
2016-06-01	0	2016-03-01	3	6
2016-07-01	17	2016-03-01	3	7
2016-08-01	17	2016-03-01	3	8
2016-09-01	17	2016-04-01	4	9
2016-10-01	17	2016-04-01	4	10
2016-11-01	24	2016-04-01	4	11
2016-12-01	0	2016-01-01	1	12
2017-01-01	0	2017-01-01	1	1
2017-02-01	0	2017-01-01	1	2
2017-03-01	0	2017-02-01	2	3
2017-04-01	23	2017-02-01	2	4
2017-05-01	30	2017-02-01	2	5
2017-06-01	16	2017-03-01	3	6
2017-07-01	16	2017-03-01	3	7
2017-08-01	30	2017-03-01	3	8
2017-09-01	16	2017-04-01	4	9
2017-10-01	23	2017-04-01	4	10
2017-11-01	15	2017-04-01	4	11
2017-12-01	0	2017-01-01	1	12
2018-01-01	15	2018-01-01	1	1
2018-02-01	63	2018-01-01	1	2
2018-03-01	21	2018-02-01	2	3
2018-04-01	0	2018-02-01	2	4
2018-05-01	0	2018-02-01	2	5
2018-06-01	0	2018-03-01	3	6
2018-07-01	15	2018-03-01	3	7
2018-08-01	14	2018-03-01	3	8
2018-09-01	31	2018-04-01	4	9
2018-10-01	46	2018-04-01	4	10
2018-11-01	0	2018-04-01	4	11
2018-12-01	16	2018-01-01	1	12
2019-01-01	15	2019-01-01	1	1
2019-02-01	31	2019-01-01	1	2
2019-03-01	14	2019-02-01	2	3
2019-04-01	15	2019-02-01	2	4
2019-05-01	28	2019-02-01	2	5
2019-06-01	14	2019-03-01	3	6
2019-07-01	43	2019-03-01	3	7
2019-08-01	14	2019-03-01	3	8
2019-09-01	14	2019-04-01	4	9
2019-10-01	13	2019-04-01	4	10
2019-11-01	34	2019-04-01	4	11
2019-12-01	14	2019-01-01	1	12
2020-01-01	27	2020-01-01	1	1
2020-02-01	13	2020-01-01	1	2
2020-03-01	11	2020-02-01	2	3
2020-04-01	17	2020-02-01	2	4
2020-05-01	22	2020-02-01	2	5
2020-06-01	11	2020-03-01	3	6
2020-07-01	47	2020-03-01	3	7
2010-01-01	0	2010-01-01	1	1
2010-02-01	0	2010-01-01	1	2
2010-03-01	0	2010-02-01	2	3
2010-04-01	43	2010-02-01	2	4
2010-05-01	0	2010-02-01	2	5
2010-06-01	0	2010-03-01	3	6
2010-07-01	0	2010-03-01	3	7
2010-08-01	0	2010-03-01	3	8
2010-09-01	0	2010-04-01	4	9
2010-10-01	0	2010-04-01	4	10
2010-11-01	0	2010-04-01	4	11
2010-12-01	100	2010-01-01	1	12
2011-01-01	20	2011-01-01	1	1
2011-02-01	0	2011-01-01	1	2
2011-03-01	0	2011-02-01	2	3
2011-04-01	0	2011-02-01	2	4
2011-05-01	18	2011-02-01	2	5
2011-06-01	19	2011-03-01	3	6
2011-07-01	0	2011-03-01	3	7
2011-08-01	32	2011-03-01	3	8
2011-09-01	16	2011-04-01	4	9
2011-10-01	0	2011-04-01	4	10
2011-11-01	16	2011-04-01	4	11
2011-12-01	18	2011-01-01	1	12
2012-01-01	15	2012-01-01	1	1
2012-02-01	14	2012-01-01	1	2
2012-03-01	13	2012-02-01	2	3
2012-04-01	14	2012-02-01	2	4
2012-05-01	0	2012-02-01	2	5
2012-06-01	0	2012-03-01	3	6
2012-07-01	13	2012-03-01	3	7
2012-08-01	12	2012-03-01	3	8
2012-09-01	12	2012-04-01	4	9
2012-10-01	0	2012-04-01	4	10
2012-11-01	12	2012-04-01	4	11
2012-12-01	15	2012-01-01	1	12
2013-01-01	12	2013-01-01	1	1
2013-02-01	0	2013-01-01	1	2
2013-03-01	12	2013-02-01	2	3
2013-04-01	22	2013-02-01	2	4
2013-05-01	0	2013-02-01	2	5
2013-06-01	12	2013-03-01	3	6
2013-07-01	20	2013-03-01	3	7
2013-08-01	0	2013-03-01	3	8
2013-09-01	10	2013-04-01	4	9
2013-10-01	12	2013-04-01	4	10
2013-11-01	0	2013-04-01	4	11
2013-12-01	10	2013-01-01	1	12
2014-01-01	5	2014-01-01	1	1
2014-02-01	6	2014-01-01	1	2
2014-03-01	5	2014-02-01	2	3
2014-04-01	6	2014-02-01	2	4
2014-05-01	6	2014-02-01	2	5
2014-06-01	13	2014-03-01	3	6
2014-07-01	12	2014-03-01	3	7
2014-08-01	12	2014-03-01	3	8
2014-09-01	6	2014-04-01	4	9
2014-10-01	6	2014-04-01	4	10
2014-11-01	0	2014-04-01	4	11
2014-12-01	0	2014-01-01	1	12
2015-01-01	6	2015-01-01	1	1
2015-02-01	6	2015-01-01	1	2
2015-03-01	0	2015-02-01	2	3
2015-04-01	6	2015-02-01	2	4
2015-05-01	6	2015-02-01	2	5
2015-06-01	0	2015-03-01	3	6
2015-07-01	5	2015-03-01	3	7
2015-08-01	5	2015-03-01	3	8
2015-09-01	10	2015-04-01	4	9
2015-10-01	0	2015-04-01	4	10
2015-11-01	0	2015-04-01	4	11
2015-12-01	6	2015-01-01	1	12
2016-01-01	5	2016-01-01	1	1
2016-02-01	10	2016-01-01	1	2
2016-03-01	5	2016-02-01	2	3
2016-04-01	5	2016-02-01	2	4
2016-05-01	5	2016-02-01	2	5
2016-06-01	8	2016-03-01	3	6
2016-07-01	7	2016-03-01	3	7
2016-08-01	0	2016-03-01	3	8
2016-09-01	5	2016-04-01	4	9
2016-10-01	5	2016-04-01	4	10
2016-11-01	5	2016-04-01	4	11
2016-12-01	22	2016-01-01	1	12
2017-01-01	5	2017-01-01	1	1
2017-02-01	10	2017-01-01	1	2
2017-03-01	0	2017-02-01	2	3
2017-04-01	0	2017-02-01	2	4
2017-05-01	5	2017-02-01	2	5
2017-06-01	5	2017-03-01	3	6
2017-07-01	10	2017-03-01	3	7
2017-08-01	9	2017-03-01	3	8
2017-09-01	5	2017-04-01	4	9
2017-10-01	11	2017-04-01	4	10
2017-11-01	7	2017-04-01	4	11
2017-12-01	0	2017-01-01	1	12
2018-01-01	9	2018-01-01	1	1
2018-02-01	0	2018-01-01	1	2
2018-03-01	4	2018-02-01	2	3
2018-04-01	9	2018-02-01	2	4
2018-05-01	4	2018-02-01	2	5
2018-06-01	0	2018-03-01	3	6
2018-07-01	5	2018-03-01	3	7
2018-08-01	4	2018-03-01	3	8
2018-09-01	4	2018-04-01	4	9
2018-10-01	4	2018-04-01	4	10
2018-11-01	4	2018-04-01	4	11
2018-12-01	0	2018-01-01	1	12
2019-01-01	9	2019-01-01	1	1
2019-02-01	9	2019-01-01	1	2
2019-03-01	0	2019-02-01	2	3
2019-04-01	0	2019-02-01	2	4
2019-05-01	4	2019-02-01	2	5
2019-06-01	0	2019-03-01	3	6
2019-07-01	4	2019-03-01	3	7
2019-08-01	0	2019-03-01	3	8
2019-09-01	4	2019-04-01	4	9
2019-10-01	4	2019-04-01	4	10
2019-11-01	8	2019-04-01	4	11
2019-12-01	0	2019-01-01	1	12
2020-01-01	4	2020-01-01	1	1
2020-02-01	4	2020-01-01	1	2
2020-03-01	7	2020-02-01	2	3
2020-04-01	4	2020-02-01	2	4
2020-05-01	3	2020-02-01	2	5
2020-06-01	0	2020-03-01	3	6
2020-07-01	0	2020-03-01	3	7

## Sheet: geoMap Sarcoid 2010
Category: All categories
Country	sarcoid: (01/01/2010 - 18/07/2020)			Population (millions)
Ireland	100			4.9		N
United Kingdom	95			66.7		N
New Zealand	75			4.9		S
Australia	72			25		S
United States	56			>300		N
Canada	41			>30		N
South Africa	35			57.8		S
Denmark	18			5.8
Netherlands	17			17.3
India	13			>1000
Belgium	11			11.5
Sweden	7			10.2
Vietnam	6			95.5
Germany	4			83
Thailand	2			69.4

## Sheet: N Hemisphere
Month	sarcoid: (Canada)	Season date
2010-01-01	100	2010-01-01	1	1
2010-02-01	52	2010-01-01	1	2
2010-03-01	64	2010-02-01	2	3
2010-04-01	85	2010-02-01	2	4
2010-05-01	53	2010-02-01	2	5
2010-06-01	36	2010-03-01	3	6
2010-07-01	68	2010-03-01	3	7
2010-08-01	66	2010-03-01	3	8
2010-09-01	96	2010-04-01	4	9
2010-10-01	60	2010-04-01	4	10
2010-11-01	90	2010-04-01	4	11
2010-12-01	31	2010-01-01	1	12
2011-01-01	47	2011-01-01	1	1
2011-02-01	38	2011-01-01	1	2
2011-03-01	56	2011-02-01	2	3
2011-04-01	83	2011-02-01	2	4
2011-05-01	93	2011-02-01	2	5
2011-06-01	37	2011-03-01	3	6
2011-07-01	51	2011-03-01	3	7
2011-08-01	0	2011-03-01	3	8
2011-09-01	69	2011-04-01	4	9
2011-10-01	53	2011-04-01	4	10
2011-11-01	64	2011-04-01	4	11
2011-12-01	64	2011-01-01	1	12
2012-01-01	29	2012-01-01	1	1
2012-02-01	51	2012-01-01	1	2
2012-03-01	67	2012-02-01	2	3
2012-04-01	69	2012-02-01	2	4
2012-05-01	79	2012-02-01	2	5
2012-06-01	51	2012-03-01	3	6
2012-07-01	72	2012-03-01	3	7
2012-08-01	30	2012-03-01	3	8
2012-09-01	39	2012-04-01	4	9
2012-10-01	52	2012-04-01	4	10
2012-11-01	62	2012-04-01	4	11
2012-12-01	81	2012-01-01	1	12
2013-01-01	73	2013-01-01	1	1
2013-02-01	35	2013-01-01	1	2
2013-03-01	63	2013-02-01	2	3
2013-04-01	32	2013-02-01	2	4
2013-05-01	50	2013-02-01	2	5
2013-06-01	59	2013-03-01	3	6
2013-07-01	50	2013-03-01	3	7
2013-08-01	66	2013-03-01	3	8
2013-09-01	48	2013-04-01	4	9
2013-10-01	53	2013-04-01	4	10
2013-11-01	54	2013-04-01	4	11
2013-12-01	32	2013-01-01	1	12
2014-01-01	15	2014-01-01	1	1
2014-02-01	41	2014-01-01	1	2
2014-03-01	44	2014-02-01	2	3
2014-04-01	76	2014-02-01	2	4
2014-05-01	64	2014-02-01	2	5
2014-06-01	90	2014-03-01	3	6
2014-07-01	35	2014-03-01	3	7
2014-08-01	27	2014-03-01	3	8
2014-09-01	76	2014-04-01	4	9
2014-10-01	48	2014-04-01	4	10
2014-11-01	57	2014-04-01	4	11
2014-12-01	66	2014-01-01	1	12
2015-01-01	23	2015-01-01	1	1
2015-02-01	42	2015-01-01	1	2
2015-03-01	70	2015-02-01	2	3
2015-04-01	39	2015-02-01	2	4
2015-05-01	48	2015-02-01	2	5
2015-06-01	72	2015-03-01	3	6
2015-07-01	47	2015-03-01	3	7
2015-08-01	47	2015-03-01	3	8
2015-09-01	45	2015-04-01	4	9
2015-10-01	43	2015-04-01	4	10
2015-11-01	30	2015-04-01	4	11
2015-12-01	84	2015-01-01	1	12
2016-01-01	60	2016-01-01	1	1
2016-02-01	47	2016-01-01	1	2
2016-03-01	44	2016-02-01	2	3
2016-04-01	30	2016-02-01	2	4
2016-05-01	77	2016-02-01	2	5
2016-06-01	39	2016-03-01	3	6
2016-07-01	82	2016-03-01	3	7
2016-08-01	75	2016-03-01	3	8
2016-09-01	49	2016-04-01	4	9
2016-10-01	23	2016-04-01	4	10
2016-11-01	54	2016-04-01	4	11
2016-12-01	53	2016-01-01	1	12
2017-01-01	50	2017-01-01	1	1
2017-02-01	30	2017-01-01	1	2
2017-03-01	54	2017-02-01	2	3
2017-04-01	64	2017-02-01	2	4
2017-05-01	58	2017-02-01	2	5
2017-06-01	68	2017-03-01	3	6
2017-07-01	78	2017-03-01	3	7
2017-08-01	37	2017-03-01	3	8
2017-09-01	37	2017-04-01	4	9
2017-10-01	69	2017-04-01	4	10
2017-11-01	41	2017-04-01	4	11
2017-12-01	42	2017-01-01	1	12
2018-01-01	33	2018-01-01	1	1
2018-02-01	0	2018-01-01	1	2
2018-03-01	40	2018-02-01	2	3
2018-04-01	59	2018-02-01	2	4
2018-05-01	47	2018-02-01	2	5
2018-06-01	55	2018-03-01	3	6
2018-07-01	48	2018-03-01	3	7
2018-08-01	97	2018-03-01	3	8
2018-09-01	68	2018-04-01	4	9
2018-10-01	53	2018-04-01	4	10
2018-11-01	34	2018-04-01	4	11
2018-12-01	35	2018-01-01	1	12
2019-01-01	58	2019-01-01	1	1
2019-02-01	56	2019-01-01	1	2
2019-03-01	46	2019-02-01	2	3
2019-04-01	33	2019-02-01	2	4
2019-05-01	65	2019-02-01	2	5
2019-06-01	47	2019-03-01	3	6
2019-07-01	47	2019-03-01	3	7
2019-08-01	60	2019-03-01	3	8
2019-09-01	82	2019-04-01	4	9
2019-10-01	18	2019-04-01	4	10
2019-11-01	61	2019-04-01	4	11
2019-12-01	25	2019-01-01	1	12
2020-01-01	35	2020-01-01	1	1
2020-02-01	61	2020-01-01	1	2
2020-03-01	53	2020-02-01	2	3
2020-04-01	45	2020-02-01	2	4
2020-05-01	20	2020-02-01	2	5
2020-06-01	48	2020-03-01	3	6
2020-07-01	15	2020-03-01	3	7
2010-01-01	0	2010-01-01	1	1
2010-02-01	0	2010-01-01	1	2
2010-03-01	0	2010-02-01	2	3
2010-04-01	0	2010-02-01	2	4
2010-05-01	0	2010-02-01	2	5
2010-06-01	47	2010-03-01	3	6
2010-07-01	0	2010-03-01	3	7
2010-08-01	0	2010-03-01	3	8
2010-09-01	0	2010-04-01	4	9
2010-10-01	100	2010-04-01	4	10
2010-11-01	0	2010-04-01	4	11
2010-12-01	0	2010-01-01	1	12
2011-01-01	25	2011-01-01	1	1
2011-02-01	53	2011-01-01	1	2
2011-03-01	0	2011-02-01	2	3
2011-04-01	0	2011-02-01	2	4
2011-05-01	24	2011-02-01	2	5
2011-06-01	0	2011-03-01	3	6
2011-07-01	52	2011-03-01	3	7
2011-08-01	49	2011-03-01	3	8
2011-09-01	25	2011-04-01	4	9
2011-10-01	0	2011-04-01	4	10
2011-11-01	0	2011-04-01	4	11
2011-12-01	0	2011-01-01	1	12
2012-01-01	0	2012-01-01	1	1
2012-02-01	22	2012-01-01	1	2
2012-03-01	0	2012-02-01	2	3
2012-04-01	43	2012-02-01	2	4
2012-05-01	0	2012-02-01	2	5
2012-06-01	0	2012-03-01	3	6
2012-07-01	0	2012-03-01	3	7
2012-08-01	42	2012-03-01	3	8
2012-09-01	85	2012-04-01	4	9
2012-10-01	18	2012-04-01	4	10
2012-11-01	0	2012-04-01	4	11
2012-12-01	0	2012-01-01	1	12
2013-01-01	34	2013-01-01	1	1
2013-02-01	0	2013-01-01	1	2
2013-03-01	0	2013-02-01	2	3
2013-04-01	0	2013-02-01	2	4
2013-05-01	34	2013-02-01	2	5
2013-06-01	0	2013-03-01	3	6
2013-07-01	36	2013-03-01	3	7
2013-08-01	0	2013-03-01	3	8
2013-09-01	0	2013-04-01	4	9
2013-10-01	0	2013-04-01	4	10
2013-11-01	0	2013-04-01	4	11
2013-12-01	0	2013-01-01	1	12
2014-01-01	15	2014-01-01	1	1
2014-02-01	15	2014-01-01	1	2
2014-03-01	14	2014-02-01	2	3
2014-04-01	14	2014-02-01	2	4
2014-05-01	14	2014-02-01	2	5
2014-06-01	0	2014-03-01	3	6
2014-07-01	30	2014-03-01	3	7
2014-08-01	0	2014-03-01	3	8
2014-09-01	0	2014-04-01	4	9
2014-10-01	27	2014-04-01	4	10
2014-11-01	0	2014-04-01	4	11
2014-12-01	0	2014-01-01	1	12
2015-01-01	25	2015-01-01	1	1
2015-02-01	14	2015-01-01	1	2
2015-03-01	13	2015-02-01	2	3
2015-04-01	14	2015-02-01	2	4
2015-05-01	14	2015-02-01	2	5
2015-06-01	0	2015-03-01	3	6
2015-07-01	30	2015-03-01	3	7
2015-08-01	15	2015-03-01	3	8
2015-09-01	0	2015-04-01	4	9
2015-10-01	14	2015-04-01	4	10
2015-11-01	14	2015-04-01	4	11
2015-12-01	0	2015-01-01	1	12
2016-01-01	0	2016-01-01	1	1
2016-02-01	30	2016-01-01	1	2
2016-03-01	44	2016-02-01	2	3
2016-04-01	0	2016-02-01	2	4
2016-05-01	0	2016-02-01	2	5
2016-06-01	15	2016-03-01	3	6
2016-07-01	0	2016-03-01	3	7
2016-08-01	31	2016-03-01	3	8
2016-09-01	0	2016-04-01	4	9
2016-10-01	0	2016-04-01	4	10
2016-11-01	30	2016-04-01	4	11
2016-12-01	0	2016-01-01	1	12
2017-01-01	0	2017-01-01	1	1
2017-02-01	15	2017-01-01	1	2
2017-03-01	0	2017-02-01	2	3
2017-04-01	43	2017-02-01	2	4
2017-05-01	85	2017-02-01	2	5
2017-06-01	0	2017-03-01	3	6
2017-07-01	73	2017-03-01	3	7
2017-08-01	14	2017-03-01	3	8
2017-09-01	0	2017-04-01	4	9
2017-10-01	13	2017-04-01	4	10
2017-11-01	0	2017-04-01	4	11
2017-12-01	28	2017-01-01	1	12
2018-01-01	25	2018-01-01	1	1
2018-02-01	28	2018-01-01	1	2
2018-03-01	13	2018-02-01	2	3
2018-04-01	13	2018-02-01	2	4
2018-05-01	0	2018-02-01	2	5
2018-06-01	0	2018-03-01	3	6
2018-07-01	13	2018-03-01	3	7
2018-08-01	0	2018-03-01	3	8
2018-09-01	0	2018-04-01	4	9
2018-10-01	12	2018-04-01	4	10
2018-11-01	25	2018-04-01	4	11
2018-12-01	27	2018-01-01	1	12
2019-01-01	12	2019-01-01	1	1
2019-02-01	26	2019-01-01	1	2
2019-03-01	37	2019-02-01	2	3
2019-04-01	0	2019-02-01	2	4
2019-05-01	0	2019-02-01	2	5
2019-06-01	13	2019-03-01	3	6
2019-07-01	37	2019-03-01	3	7
2019-08-01	24	2019-03-01	3	8
2019-09-01	12	2019-04-01	4	9
2019-10-01	11	2019-04-01	4	10
2019-11-01	22	2019-04-01	4	11
2019-12-01	12	2019-01-01	1	12
2020-01-01	0	2020-01-01	1	1
2020-02-01	11	2020-01-01	1	2
2020-03-01	10	2020-02-01	2	3
2020-04-01	19	2020-02-01	2	4
2020-05-01	0	2020-02-01	2	5
2020-06-01	10	2020-03-01	3	6
2020-07-01	0	2020-03-01	3	7
2010-01-01	73	2010-01-01	1	1
2010-02-01	52	2010-01-01	1	2
2010-03-01	61	2010-02-01	2	3
2010-04-01	87	2010-02-01	2	4
2010-05-01	54	2010-02-01	2	5
2010-06-01	87	2010-03-01	3	6
2010-07-01	98	2010-03-01	3	7
2010-08-01	57	2010-03-01	3	8
2010-09-01	69	2010-04-01	4	9
2010-10-01	48	2010-04-01	4	10
2010-11-01	59	2010-04-01	4	11
2010-12-01	60	2010-01-01	1	12
2011-01-01	97	2011-01-01	1	1
2011-02-01	70	2011-01-01	1	2
2011-03-01	75	2011-02-01	2	3
2011-04-01	68	2011-02-01	2	4
2011-05-01	76	2011-02-01	2	5
2011-06-01	58	2011-03-01	3	6
2011-07-01	79	2011-03-01	3	7
2011-08-01	70	2011-03-01	3	8
2011-09-01	53	2011-04-01	4	9
2011-10-01	52	2011-04-01	4	10
2011-11-01	70	2011-04-01	4	11
2011-12-01	31	2011-01-01	1	12
2012-01-01	44	2012-01-01	1	1
2012-02-01	49	2012-01-01	1	2
2012-03-01	55	2012-02-01	2	3
2012-04-01	65	2012-02-01	2	4
2012-05-01	85	2012-02-01	2	5
2012-06-01	56	2012-03-01	3	6
2012-07-01	100	2012-03-01	3	7
2012-08-01	63	2012-03-01	3	8
2012-09-01	71	2012-04-01	4	9
2012-10-01	100	2012-04-01	4	10
2012-11-01	74	2012-04-01	4	11
2012-12-01	24	2012-01-01	1	12
2013-01-01	46	2013-01-01	1	1
2013-02-01	50	2013-01-01	1	2
2013-03-01	61	2013-02-01	2	3
2013-04-01	71	2013-02-01	2	4
2013-05-01	91	2013-02-01	2	5
2013-06-01	100	2013-03-01	3	6
2013-07-01	79	2013-03-01	3	7
2013-08-01	75	2013-03-01	3	8
2013-09-01	98	2013-04-01	4	9
2013-10-01	63	2013-04-01	4	10
2013-11-01	36	2013-04-01	4	11
2013-12-01	52	2013-01-01	1	12
2014-01-01	53	2014-01-01	1	1
2014-02-01	64	2014-01-01	1	2
2014-03-01	56	2014-02-01	2	3
2014-04-01	61	2014-02-01	2	4
2014-05-01	72	2014-02-01	2	5
2014-06-01	61	2014-03-01	3	6
2014-07-01	64	2014-03-01	3	7
2014-08-01	65	2014-03-01	3	8
2014-09-01	77	2014-04-01	4	9
2014-10-01	70	2014-04-01	4	10
2014-11-01	55	2014-04-01	4	11
2014-12-01	60	2014-01-01	1	12
2015-01-01	66	2015-01-01	1	1
2015-02-01	54	2015-01-01	1	2
2015-03-01	79	2015-02-01	2	3
2015-04-01	89	2015-02-01	2	4
2015-05-01	68	2015-02-01	2	5
2015-06-01	69	2015-03-01	3	6
2015-07-01	69	2015-03-01	3	7
2015-08-01	76	2015-03-01	3	8
2015-09-01	72	2015-04-01	4	9
2015-10-01	79	2015-04-01	4	10
2015-11-01	48	2015-04-01	4	11
2015-12-01	44	2015-01-01	1	12
2016-01-01	58	2016-01-01	1	1
2016-02-01	73	2016-01-01	1	2
2016-03-01	72	2016-02-01	2	3
2016-04-01	85	2016-02-01	2	4
2016-05-01	79	2016-02-01	2	5
2016-06-01	74	2016-03-01	3	6
2016-07-01	62	2016-03-01	3	7
2016-08-01	83	2016-03-01	3	8
2016-09-01	60	2016-04-01	4	9
2016-10-01	57	2016-04-01	4	10
2016-11-01	58	2016-04-01	4	11
2016-12-01	56	2016-01-01	1	12
2017-01-01	55	2017-01-01	1	1
2017-02-01	65	2017-01-01	1	2
2017-03-01	96	2017-02-01	2	3
2017-04-01	92	2017-02-01	2	4
2017-05-01	79	2017-02-01	2	5
2017-06-01	98	2017-03-01	3	6
2017-07-01	75	2017-03-01	3	7
2017-08-01	74	2017-03-01	3	8
2017-09-01	82	2017-04-01	4	9
2017-10-01	62	2017-04-01	4	10
2017-11-01	78	2017-04-01	4	11
2017-12-01	50	2017-01-01	1	12
2018-01-01	61	2018-01-01	1	1
2018-02-01	54	2018-01-01	1	2
2018-03-01	66	2018-02-01	2	3
2018-04-01	88	2018-02-01	2	4
2018-05-01	66	2018-02-01	2	5
2018-06-01	87	2018-03-01	3	6
2018-07-01	56	2018-03-01	3	7
2018-08-01	66	2018-03-01	3	8
2018-09-01	48	2018-04-01	4	9
2018-10-01	62	2018-04-01	4	10
2018-11-01	54	2018-04-01	4	11
2018-12-01	57	2018-01-01	1	12
2019-01-01	47	2019-01-01	1	1
2019-02-01	64	2019-01-01	1	2
2019-03-01	92	2019-02-01	2	3
2019-04-01	67	2019-02-01	2	4
2019-05-01	68	2019-02-01	2	5
2019-06-01	67	2019-03-01	3	6
2019-07-01	60	2019-03-01	3	7
2019-08-01	51	2019-03-01	3	8
2019-09-01	48	2019-04-01	4	9
2019-10-01	48	2019-04-01	4	10
2019-11-01	60	2019-04-01	4	11
2019-12-01	41	2019-01-01	1	12
2020-01-01	69	2020-01-01	1	1
2020-02-01	62	2020-01-01	1	2
2020-03-01	95	2020-02-01	2	3
2020-04-01	73	2020-02-01	2	4
2020-05-01	71	2020-02-01	2	5
2020-06-01	51	2020-03-01	3	6
2020-07-01	34	2020-03-01	3	7
2010-01-01	87	2010-01-01	1	1
2010-02-01	82	2010-01-01	1	2
2010-03-01	89	2010-02-01	2	3
2010-04-01	100	2010-02-01	2	4
2010-05-01	88	2010-02-01	2	5
2010-06-01	56	2010-03-01	3	6
2010-07-01	94	2010-03-01	3	7
2010-08-01	86	2010-03-01	3	8
2010-09-01	88	2010-04-01	4	9
2010-10-01	64	2010-04-01	4	10
2010-11-01	86	2010-04-01	4	11
2010-12-01	80	2010-01-01	1	12
2011-01-01	67	2011-01-01	1	1
2011-02-01	69	2011-01-01	1	2
2011-03-01	85	2011-02-01	2	3
2011-04-01	95	2011-02-01	2	4
2011-05-01	87	2011-02-01	2	5
2011-06-01	90	2011-03-01	3	6
2011-07-01	73	2011-03-01	3	7
2011-08-01	87	2011-03-01	3	8
2011-09-01	52	2011-04-01	4	9
2011-10-01	69	2011-04-01	4	10
2011-11-01	69	2011-04-01	4	11
2011-12-01	47	2011-01-01	1	12
2012-01-01	50	2012-01-01	1	1
2012-02-01	61	2012-01-01	1	2
2012-03-01	56	2012-02-01	2	3
2012-04-01	60	2012-02-01	2	4
2012-05-01	72	2012-02-01	2	5
2012-06-01	67	2012-03-01	3	6
2012-07-01	60	2012-03-01	3	7
2012-08-01	53	2012-03-01	3	8
2012-09-01	66	2012-04-01	4	9
2012-10-01	67	2012-04-01	4	10
2012-11-01	52	2012-04-01	4	11
2012-12-01	68	2012-01-01	1	12
2013-01-01	53	2013-01-01	1	1
2013-02-01	71	2013-01-01	1	2
2013-03-01	57	2013-02-01	2	3
2013-04-01	63	2013-02-01	2	4
2013-05-01	60	2013-02-01	2	5
2013-06-01	53	2013-03-01	3	6
2013-07-01	45	2013-03-01	3	7
2013-08-01	57	2013-03-01	3	8
2013-09-01	52	2013-04-01	4	9
2013-10-01	55	2013-04-01	4	10
2013-11-01	46	2013-04-01	4	11
2013-12-01	55	2013-01-01	1	12
2014-01-01	49	2014-01-01	1	1
2014-02-01	52	2014-01-01	1	2
2014-03-01	48	2014-02-01	2	3
2014-04-01	47	2014-02-01	2	4
2014-05-01	50	2014-02-01	2	5
2014-06-01	49	2014-03-01	3	6
2014-07-01	63	2014-03-01	3	7
2014-08-01	48	2014-03-01	3	8
2014-09-01	56	2014-04-01	4	9
2014-10-01	47	2014-04-01	4	10
2014-11-01	52	2014-04-01	4	11
2014-12-01	46	2014-01-01	1	12
2015-01-01	62	2015-01-01	1	1
2015-02-01	48	2015-01-01	1	2
2015-03-01	55	2015-02-01	2	3
2015-04-01	53	2015-02-01	2	4
2015-05-01	44	2015-02-01	2	5
2015-06-01	55	2015-03-01	3	6
2015-07-01	75	2015-03-01	3	7
2015-08-01	60	2015-03-01	3	8
2015-09-01	65	2015-04-01	4	9
2015-10-01	46	2015-04-01	4	10
2015-11-01	38	2015-04-01	4	11
2015-12-01	64	2015-01-01	1	12
2016-01-01	46	2016-01-01	1	1
2016-02-01	56	2016-01-01	1	2
2016-03-01	44	2016-02-01	2	3
2016-04-01	55	2016-02-01	2	4
2016-05-01	51	2016-02-01	2	5
2016-06-01	62	2016-03-01	3	6
2016-07-01	63	2016-03-01	3	7
2016-08-01	49	2016-03-01	3	8
2016-09-01	50	2016-04-01	4	9
2016-10-01	40	2016-04-01	4	10
2016-11-01	58	2016-04-01	4	11
2016-12-01	45	2016-01-01	1	12
2017-01-01	51	2017-01-01	1	1
2017-02-01	52	2017-01-01	1	2
2017-03-01	61	2017-02-01	2	3
2017-04-01	44	2017-02-01	2	4
2017-05-01	66	2017-02-01	2	5
2017-06-01	53	2017-03-01	3	6
2017-07-01	47	2017-03-01	3	7
2017-08-01	44	2017-03-01	3	8
2017-09-01	55	2017-04-01	4	9
2017-10-01	49	2017-04-01	4	10
2017-11-01	52	2017-04-01	4	11
2017-12-01	36	2017-01-01	1	12
2018-01-01	42	2018-01-01	1	1
2018-02-01	39	2018-01-01	1	2
2018-03-01	58	2018-02-01	2	3
2018-04-01	54	2018-02-01	2	4
2018-05-01	51	2018-02-01	2	5
2018-06-01	48	2018-03-01	3	6
2018-07-01	47	2018-03-01	3	7
2018-08-01	54	2018-03-01	3	8
2018-09-01	55	2018-04-01	4	9
2018-10-01	45	2018-04-01	4	10
2018-11-01	47	2018-04-01	4	11
2018-12-01	40	2018-01-01	1	12
2019-01-01	54	2019-01-01	1	1
2019-02-01	51	2019-01-01	1	2
2019-03-01	52	2019-02-01	2	3
2019-04-01	52	2019-02-01	2	4
2019-05-01	53	2019-02-01	2	5
2019-06-01	44	2019-03-01	3	6
2019-07-01	39	2019-03-01	3	7
2019-08-01	50	2019-03-01	3	8
2019-09-01	45	2019-04-01	4	9
2019-10-01	51	2019-04-01	4	10
2019-11-01	44	2019-04-01	4	11
2019-12-01	42	2019-01-01	1	12
2020-01-01	47	2020-01-01	1	1
2020-02-01	52	2020-01-01	1	2
2020-03-01	44	2020-02-01	2	3
2020-04-01	33	2020-02-01	2	4
2020-05-01	34	2020-02-01	2	5
2020-06-01	48	2020-03-01	3	6
2020-07-01	40	2020-03-01	3	7

## Sheet: Sarcoid Australia 2010
Month	sarcoid: (Australia)	Season date
2010-01-01	0	2010-01-01	1	1
2010-02-01	23	2010-01-01	1	2
2010-03-01	20	2010-02-01	2	3
2010-04-01	0	2010-02-01	2	4
2010-05-01	51	2010-02-01	2	5
2010-06-01	63	2010-03-01	3	6
2010-07-01	20	2010-03-01	3	7
2010-08-01	0	2010-03-01	3	8
2010-09-01	38	2010-04-01	4	9
2010-10-01	73	2010-04-01	4	10
2010-11-01	37	2010-04-01	4	11
2010-12-01	100	2010-01-01	1	12
2011-01-01	40	2011-01-01	1	1
2011-02-01	41	2011-01-01	1	2
2011-03-01	35	2011-02-01	2	3
2011-04-01	13	2011-02-01	2	4
2011-05-01	35	2011-02-01	2	5
2011-06-01	24	2011-03-01	3	6
2011-07-01	18	2011-03-01	3	7
2011-08-01	33	2011-03-01	3	8
2011-09-01	68	2011-04-01	4	9
2011-10-01	21	2011-04-01	4	10
2011-11-01	16	2011-04-01	4	11
2011-12-01	17	2011-01-01	1	12
2012-01-01	16	2012-01-01	1	1
2012-02-01	26	2012-01-01	1	2
2012-03-01	33	2012-02-01	2	3
2012-04-01	50	2012-02-01	2	4
2012-05-01	9	2012-02-01	2	5
2012-06-01	19	2012-03-01	3	6
2012-07-01	18	2012-03-01	3	7
2012-08-01	18	2012-03-01	3	8
2012-09-01	27	2012-04-01	4	9
2012-10-01	21	2012-04-01	4	10
2012-11-01	17	2012-04-01	4	11
2012-12-01	36	2012-01-01	1	12
2013-01-01	45	2013-01-01	1	1
2013-02-01	34	2013-01-01	1	2
2013-03-01	46	2013-02-01	2	3
2013-04-01	15	2013-02-01	2	4
2013-05-01	15	2013-02-01	2	5
2013-06-01	54	2013-03-01	3	6
2013-07-01	7	2013-03-01	3	7
2013-08-01	21	2013-03-01	3	8
2013-09-01	26	2013-04-01	4	9
2013-10-01	14	2013-04-01	4	10
2013-11-01	18	2013-04-01	4	11
2013-12-01	12	2013-01-01	1	12
2014-01-01	25	2014-01-01	1	1
2014-02-01	34	2014-01-01	1	2
2014-03-01	20	2014-02-01	2	3
2014-04-01	32	2014-02-01	2	4
2014-05-01	38	2014-02-01	2	5
2014-06-01	12	2014-03-01	3	6
2014-07-01	34	2014-03-01	3	7
2014-08-01	26	2014-03-01	3	8
2014-09-01	30	2014-04-01	4	9
2014-10-01	36	2014-04-01	4	10
2014-11-01	22	2014-04-01	4	11
2014-12-01	31	2014-01-01	1	12
2015-01-01	15	2015-01-01	1	1
2015-02-01	11	2015-01-01	1	2
2015-03-01	14	2015-02-01	2	3
2015-04-01	29	2015-02-01	2	4
2015-05-01	34	2015-02-01	2	5
2015-06-01	17	2015-03-01	3	6
2015-07-01	30	2015-03-01	3	7
2015-08-01	29	2015-03-01	3	8
2015-09-01	30	2015-04-01	4	9
2015-10-01	25	2015-04-01	4	10
2015-11-01	13	2015-04-01	4	11
2015-12-01	17	2015-01-01	1	12
2016-01-01	14	2016-01-01	1	1
2016-02-01	35	2016-01-01	1	2
2016-03-01	16	2016-02-01	2	3
2016-04-01	23	2016-02-01	2	4
2016-05-01	22	2016-02-01	2	5
2016-06-01	27	2016-03-01	3	6
2016-07-01	31	2016-03-01	3	7
2016-08-01	23	2016-03-01	3	8
2016-09-01	31	2016-04-01	4	9
2016-10-01	30	2016-04-01	4	10
2016-11-01	40	2016-04-01	4	11
2016-12-01	24	2016-01-01	1	12
2017-01-01	23	2017-01-01	1	1
2017-02-01	37	2017-01-01	1	2
2017-03-01	17	2017-02-01	2	3
2017-04-01	22	2017-02-01	2	4
2017-05-01	15	2017-02-01	2	5
2017-06-01	33	2017-03-01	3	6
2017-07-01	32	2017-03-01	3	7
2017-08-01	36	2017-03-01	3	8
2017-09-01	45	2017-04-01	4	9
2017-10-01	18	2017-04-01	4	10
2017-11-01	52	2017-04-01	4	11
2017-12-01	13	2017-01-01	1	12
2018-01-01	21	2018-01-01	1	1
2018-02-01	25	2018-01-01	1	2
2018-03-01	29	2018-02-01	2	3
2018-04-01	27	2018-02-01	2	4
2018-05-01	48	2018-02-01	2	5
2018-06-01	39	2018-03-01	3	6
2018-07-01	27	2018-03-01	3	7
2018-08-01	26	2018-03-01	3	8
2018-09-01	34	2018-04-01	4	9
2018-10-01	35	2018-04-01	4	10
2018-11-01	27	2018-04-01	4	11
2018-12-01	16	2018-01-01	1	12
2019-01-01	26	2019-01-01	1	1
2019-02-01	22	2019-01-01	1	2
2019-03-01	25	2019-02-01	2	3
2019-04-01	50	2019-02-01	2	4
2019-05-01	22	2019-02-01	2	5
2019-06-01	37	2019-03-01	3	6
2019-07-01	23	2019-03-01	3	7
2019-08-01	22	2019-03-01	3	8
2019-09-01	20	2019-04-01	4	9
2019-10-01	24	2019-04-01	4	10
2019-11-01	22	2019-04-01	4	11
2019-12-01	20	2019-01-01	1	12
2020-01-01	24	2020-01-01	1	1
2020-02-01	25	2020-01-01	1	2
2020-03-01	14	2020-02-01	2	3
2020-04-01	29	2020-02-01	2	4
2020-05-01	16	2020-02-01	2	5
2020-06-01	33	2020-03-01	3	6
2020-07-01	15	2020-03-01	3	7

## Sheet: Sarcoid Canada 2010
Month	sarcoid: (Canada)	Season date	Season number	Month
2010-01-01	100	2010-01-01	1	1
2010-02-01	52	2010-01-01	1	2
2010-12-01	31	2010-01-01	1	12
2011-01-01	47	2011-01-01	1	1
2011-02-01	38	2011-01-01	1	2
2011-12-01	64	2011-01-01	1	12
2012-01-01	29	2012-01-01	1	1
2012-02-01	51	2012-01-01	1	2
2012-12-01	81	2012-01-01	1	12
2013-01-01	73	2013-01-01	1	1
2013-02-01	35	2013-01-01	1	2
2013-12-01	32	2013-01-01	1	12
2014-01-01	15	2014-01-01	1	1
2014-02-01	41	2014-01-01	1	2
2014-12-01	66	2014-01-01	1	12
2015-01-01	23	2015-01-01	1	1
2015-02-01	42	2015-01-01	1	2
2015-12-01	84	2015-01-01	1	12
2016-01-01	60	2016-01-01	1	1
2016-02-01	47	2016-01-01	1	2
2016-12-01	53	2016-01-01	1	12
2017-01-01	50	2017-01-01	1	1
2017-02-01	30	2017-01-01	1	2
2017-12-01	42	2017-01-01	1	12
2018-01-01	33	2018-01-01	1	1
2018-02-01	0	2018-01-01	1	2
2018-12-01	35	2018-01-01	1	12
2019-01-01	58	2019-01-01	1	1
2019-02-01	56	2019-01-01	1	2
2019-12-01	25	2019-01-01	1	12
2020-01-01	35	2020-01-01	1	1
2020-02-01	61	2020-01-01	1	2
2010-03-01	64	2010-02-01	2	3
2010-04-01	85	2010-02-01	2	4
2010-05-01	53	2010-02-01	2	5
2011-03-01	56	2011-02-01	2	3
2011-04-01	83	2011-02-01	2	4
2011-05-01	93	2011-02-01	2	5
2012-03-01	67	2012-02-01	2	3
2012-04-01	69	2012-02-01	2	4
2012-05-01	79	2012-02-01	2	5
2013-03-01	63	2013-02-01	2	3
2013-04-01	32	2013-02-01	2	4
2013-05-01	50	2013-02-01	2	5
2014-03-01	44	2014-02-01	2	3
2014-04-01	76	2014-02-01	2	4
2014-05-01	64	2014-02-01	2	5
2015-03-01	70	2015-02-01	2	3
2015-04-01	39	2015-02-01	2	4
2015-05-01	48	2015-02-01	2	5
2016-03-01	44	2016-02-01	2	3
2016-04-01	30	2016-02-01	2	4
2016-05-01	77	2016-02-01	2	5
2017-03-01	54	2017-02-01	2	3
2017-04-01	64	2017-02-01	2	4
2017-05-01	58	2017-02-01	2	5
2018-03-01	40	2018-02-01	2	3
2018-04-01	59	2018-02-01	2	4
2018-05-01	47	2018-02-01	2	5
2019-03-01	46	2019-02-01	2	3
2019-04-01	33	2019-02-01	2	4
2019-05-01	65	2019-02-01	2	5
2020-03-01	53	2020-02-01	2	3
2020-04-01	45	2020-02-01	2	4
2020-05-01	20	2020-02-01	2	5
2010-06-01	36	2010-03-01	3	6
2010-07-01	68	2010-03-01	3	7
2010-08-01	66	2010-03-01	3	8
2011-06-01	37	2011-03-01	3	6
2011-07-01	51	2011-03-01	3	7
2011-08-01	0	2011-03-01	3	8
2012-06-01	51	2012-03-01	3	6
2012-07-01	72	2012-03-01	3	7
2012-08-01	30	2012-03-01	3	8
2013-06-01	59	2013-03-01	3	6
2013-07-01	50	2013-03-01	3	7
2013-08-01	66	2013-03-01	3	8
2014-06-01	90	2014-03-01	3	6
2014-07-01	35	2014-03-01	3	7
2014-08-01	27	2014-03-01	3	8
2015-06-01	72	2015-03-01	3	6
2015-07-01	47	2015-03-01	3	7
2015-08-01	47	2015-03-01	3	8
2016-06-01	39	2016-03-01	3	6
2016-07-01	82	2016-03-01	3	7
2016-08-01	75	2016-03-01	3	8
2017-06-01	68	2017-03-01	3	6
2017-07-01	78	2017-03-01	3	7
2017-08-01	37	2017-03-01	3	8
2018-06-01	55	2018-03-01	3	6
2018-07-01	48	2018-03-01	3	7
2018-08-01	97	2018-03-01	3	8
2019-06-01	47	2019-03-01	3	6
2019-07-01	47	2019-03-01	3	7
2019-08-01	60	2019-03-01	3	8
2020-06-01	48	2020-03-01	3	6
2020-07-01	15	2020-03-01	3	7
2010-09-01	96	2010-04-01	4	9
2010-10-01	60	2010-04-01	4	10
2010-11-01	90	2010-04-01	4	11
2011-09-01	69	2011-04-01	4	9
2011-10-01	53	2011-04-01	4	10
2011-11-01	64	2011-04-01	4	11
2012-09-01	39	2012-04-01	4	9
2012-10-01	52	2012-04-01	4	10
2012-11-01	62	2012-04-01	4	11
2013-09-01	48	2013-04-01	4	9
2013-10-01	53	2013-04-01	4	10
2013-11-01	54	2013-04-01	4	11
2014-09-01	76	2014-04-01	4	9
2014-10-01	48	2014-04-01	4	10
2014-11-01	57	2014-04-01	4	11
2015-09-01	45	2015-04-01	4	9
2015-10-01	43	2015-04-01	4	10
2015-11-01	30	2015-04-01	4	11
2016-09-01	49	2016-04-01	4	9
2016-10-01	23	2016-04-01	4	10
2016-11-01	54	2016-04-01	4	11
2017-09-01	37	2017-04-01	4	9
2017-10-01	69	2017-04-01	4	10
2017-11-01	41	2017-04-01	4	11
2018-09-01	68	2018-04-01	4	9
2018-10-01	53	2018-04-01	4	10
2018-11-01	34	2018-04-01	4	11
2019-09-01	82	2019-04-01	4	9
2019-10-01	18	2019-04-01	4	10
2019-11-01	61	2019-04-01	4	11

[truncated: 1 more sheets: Sarcoid Ireland 2010]
